# Supplementary material for: 2-[4-(Methyl­sulfon­yl)phen­yl]acetonitrile
Source: Acta Crystallogr Sect E Struct Rep Online. 2011 Feb 5;67(Pt 3):o574. doi: 10.1107/S1600536811003837 (PMC3052001; doi:10.1107/S1600536811003837)
Supplement: Supplementary file 2 [file e-67-0o574-Isup2.hkl]

# 
# h,k,l, Fc-squared, Fo-squared, sigma(Fo-squared) and status flag 
# 
data_I
_shelx_title ' asd61m in P-1 (R.T.)' 
_shelx_refln_list_code          4 
_shelx_F_calc_maximum       84.56 
_exptl_crystal_F_000       204.00 
_reflns_d_resolution_high  0.8108 
 
loop_ 
 _symmetry_equiv_pos_as_xyz 
 'x, y, z' 
 '-x, -y, -z' 
 
_cell_length_a     5.5599 
_cell_length_b     8.0942 
_cell_length_c    10.9006 
_cell_angle_alpha  81.162 
_cell_angle_beta   85.347 
_cell_angle_gamma  74.458 
 
_shelx_F_squared_multiplier     1.000 
 
loop_ 
 _refln_index_h 
 _refln_index_k 
 _refln_index_l 
 _refln_F_squared_calc 
 _refln_F_squared_meas 
 _refln_F_squared_sigma 
 _refln_observed_status 
   1   0   0       82.39       92.20      2.43 o 
   2   0   0      180.14      177.60      2.82 o 
   3   0   0      155.15      146.12      2.30 o 
   4   0   0      199.44      188.41      2.98 o 
   5   0   0       84.29       81.62      2.14 o 
   6   0   0       31.51       31.93      0.88 o 
  -6   1   0       16.20       17.10      0.74 o 
  -5   1   0       50.79       47.48      1.33 o 
  -4   1   0        0.26        0.15      0.10 o 
  -3   1   0       26.13       22.86      0.59 o 
  -2   1   0        3.41        1.61      0.13 o 
   0   1   0       77.72       67.95      1.83 o 
   1   1   0     4794.50     4237.92    107.58 o 
   2   1   0        8.41       13.36      0.41 o 
   3   1   0      140.78      144.05      2.34 o 
   4   1   0      188.16      193.81      2.82 o 
   5   1   0       94.98       94.51      1.67 o 
   6   1   0       30.08       30.47      0.83 o 
  -6   2   0        1.08        0.52      0.26 o 
  -5   2   0      205.06      201.98      4.38 o 
  -4   2   0      152.17      143.69      2.37 o 
  -3   2   0       13.93       14.95      0.41 o 
  -2   2   0      216.75      213.54      3.29 o 
  -1   2   0     1145.78     1103.92     13.85 o 
   0   2   0     1766.23     1728.32     40.40 o 
   1   2   0       59.80       44.02      1.22 o 
   2   2   0        4.25        4.99      0.23 o 
   3   2   0        4.24        4.46      0.71 o 
   4   2   0       44.63       41.02      1.11 o 
   5   2   0        5.61        4.23      0.48 o 
   6   2   0        3.94        5.43      0.38 o 
  -5   3   0       16.64       15.81      1.13 o 
  -4   3   0       65.52       63.77      1.15 o 
  -3   3   0       19.25       17.45      0.45 o 
  -2   3   0       29.57       34.50      0.56 o 
  -1   3   0      616.19      646.99      8.17 o 
   0   3   0      792.95      782.53     10.89 o 
   1   3   0      837.85      810.60     10.97 o 
   2   3   0       71.08       68.11      1.71 o 
   3   3   0       51.37       53.21      1.24 o 
   4   3   0      405.55      405.92      9.38 o 
   5   3   0        9.96        9.26      0.65 o 
   6   3   0        0.46        0.29      0.25 o 
  -5   4   0       27.52       30.30      0.72 o 
  -4   4   0       23.88       22.69      0.82 o 
  -3   4   0        1.73        2.24      0.24 o 
  -2   4   0       17.04       18.74      0.42 o 
  -1   4   0      644.65      651.10      7.48 o 
   0   4   0      131.54      122.97      1.66 o 
   1   4   0       49.09       58.43      0.92 o 
   2   4   0        3.54        4.73      0.20 o 
   3   4   0       10.46       11.00      0.30 o 
   4   4   0      101.79      101.01      2.24 o 
   5   4   0      238.13      244.03     11.54 o 
   6   4   0        1.13        1.54      0.34 o 
  -4   5   0       46.34       48.93      1.02 o 
  -3   5   0       27.12       28.34      0.68 o 
  -2   5   0        0.00        0.02      0.09 o 
  -1   5   0      127.58      118.44      1.47 o 
   0   5   0      634.29      634.90      7.31 o 
   1   5   0      221.47      214.98      2.80 o 
   2   5   0        0.79        1.07      0.13 o 
   3   5   0      108.60      107.74      1.87 o 
   4   5   0       45.31       44.06      1.19 o 
   5   5   0      134.64      133.52      4.68 o 
   6   5   0        9.32       11.43      1.09 o 
  -4   6   0        0.03       -0.19      0.21 o 
  -3   6   0        2.12        1.92      0.37 o 
  -2   6   0       60.75       62.00      1.41 o 
  -1   6   0      218.24      214.58      2.81 o 
   0   6   0      216.81      215.62      2.80 o 
   1   6   0      147.91      154.17      2.25 o 
   2   6   0       28.24       26.01      0.70 o 
   3   6   0       17.82       19.79      0.78 o 
   4   6   0       59.09       63.42      1.38 o 
   5   6   0       34.12       38.98      1.97 o 
   6   6   0        0.30        1.24      0.47 o 
  -3   7   0        0.32       -0.14      0.25 o 
  -2   7   0       11.96       11.56      0.67 o 
  -1   7   0       52.72       51.03      1.06 o 
   0   7   0      428.52      422.82      7.17 o 
   1   7   0       17.67       20.15      0.53 o 
   2   7   0       42.15       43.02      0.96 o 
   3   7   0       80.89       71.86      1.40 o 
   4   7   0        0.10        0.08      0.31 o 
   5   7   0        1.77        1.16      0.20 o 
  -2   8   0        0.43        0.24      0.25 o 
  -1   8   0       38.71       41.96      1.13 o 
   0   8   0       26.33       27.72      0.72 o 
   1   8   0       38.26       37.99      0.85 o 
   2   8   0        6.30        7.80      0.47 o 
   3   8   0        2.10        3.76      0.36 o 
   4   8   0       64.42       60.37      1.61 o 
   5   8   0        1.27        0.91      0.21 o 
  -1   9   0       13.54       10.71      1.52 o 
   0   9   0        0.09        0.29      0.18 o 
   1   9   0        8.07        9.59      0.44 o 
   2   9   0        6.18        5.87      0.82 o 
   3   9   0        0.23        0.17      0.15 o 
   4   9   0        1.00        2.38      0.37 o 
  -4  -9   1        3.93        4.93      0.62 o 
  -3  -9   1        2.79        5.74      0.64 o 
  -2  -9   1        0.29        0.18      0.19 o 
  -1  -9   1       13.03       14.59      0.50 o 
   0  -9   1        3.39        4.37      0.35 o 
  -5  -8   1        2.74        2.76      0.34 o 
  -4  -8   1        5.42        5.52      0.48 o 
  -3  -8   1       55.08       50.18      1.24 o 
  -2  -8   1        1.47        1.58      0.25 o 
  -1  -8   1        4.84        5.08      0.32 o 
   0  -8   1        6.84        6.29      0.38 o 
   1  -8   1       16.76       17.64      1.44 o 
   2  -8   1        9.10       10.49      0.88 o 
  -5  -7   1        7.58        7.91      0.49 o 
  -4  -7   1       15.39       15.52      0.65 o 
  -3  -7   1       44.36       42.09      1.37 o 
  -2  -7   1      130.51      120.58      2.12 o 
  -1  -7   1      109.63      108.95      1.70 o 
   0  -7   1        6.88        6.53      0.51 o 
   1  -7   1        0.08       -0.05      0.15 o 
   2  -7   1       27.86       29.39      0.91 o 
   3  -7   1        1.15        1.13      0.45 o 
  -6  -6   1        4.22        5.22      0.60 o 
  -5  -6   1        0.00        0.47      0.24 o 
  -4  -6   1        9.53        9.76      0.40 o 
  -3  -6   1       87.95       98.51      1.74 o 
  -2  -6   1       40.05       36.52      0.81 o 
  -1  -6   1      137.82      132.10      1.95 o 
   0  -6   1      178.18      163.90      4.48 o 
   1  -6   1       26.77       25.00      0.58 o 
   2  -6   1        7.06        6.75      0.45 o 
   3  -6   1       84.76       95.01      2.48 o 
   4  -6   1        1.95        2.38      0.66 o 
  -6  -5   1       12.10       13.56      0.93 o 
  -5  -5   1       28.50       30.79      1.15 o 
  -4  -5   1       12.47        9.70      0.71 o 
  -3  -5   1       13.79       14.52      0.43 o 
  -2  -5   1       81.55       75.38      1.23 o 
  -1  -5   1       23.34       25.55      0.47 o 
   0  -5   1       87.50       85.36      1.20 o 
   1  -5   1       42.32       37.97      0.66 o 
   2  -5   1        5.08        3.56      0.24 o 
   3  -5   1        8.75        7.39      0.36 o 
   4  -5   1       38.33       43.46      0.95 o 
  -6  -4   1        0.98        0.81      0.29 o 
  -5  -4   1        0.57        0.54      0.37 o 
  -4  -4   1      341.00      360.63      8.38 o 
  -3  -4   1        0.22        0.27      0.12 o 
  -2  -4   1      322.52      355.38      4.99 o 
  -1  -4   1       32.28       20.87      0.38 o 
   0  -4   1        3.55        3.32      0.17 o 
   1  -4   1        3.73        3.30      0.20 o 
   2  -4   1       81.58       77.06      1.07 o 
   3  -4   1        8.90        8.46      0.35 o 
   4  -4   1       30.27       30.19      0.72 o 
   5  -4   1        0.05       -0.18      0.15 o 
  -6  -3   1       10.16       12.48      0.72 o 
  -5  -3   1        3.36        2.73      0.31 o 
  -4  -3   1       42.10       41.02      1.93 o 
  -3  -3   1      271.92      276.77      5.45 o 
  -2  -3   1      198.74      189.08      3.73 o 
  -1  -3   1      521.71      532.61      9.70 o 
   0  -3   1       14.02        9.88      0.38 o 
   1  -3   1        1.35        3.15      0.14 o 
   2  -3   1      123.98      121.96      1.62 o 
   3  -3   1       91.00       89.41      1.38 o 
   4  -3   1      185.68      190.83      2.64 o 
   5  -3   1        9.21        9.72      0.51 o 
  -6  -2   1        9.82       11.23      0.45 o 
  -5  -2   1       17.95       18.53      0.70 o 
  -4  -2   1       38.87       44.20      1.41 o 
  -3  -2   1       19.80       21.14      2.79 o 
  -2  -2   1       12.01        9.08      0.34 o 
  -1  -2   1      327.78      282.79      7.17 o 
   0  -2   1       67.79       70.56      1.48 o 
   1  -2   1      204.52      206.53      3.43 o 
   2  -2   1        4.15        6.67      0.19 o 
   3  -2   1       50.65       47.28      0.79 o 
   4  -2   1       10.97        8.89      0.41 o 
   5  -2   1       84.02       84.80      2.13 o 
   6  -2   1        0.56        0.67      0.26 o 
  -6  -1   1        6.15        7.21      0.40 o 
  -5  -1   1       17.11       15.97      0.48 o 
  -4  -1   1       14.57       13.74      0.38 o 
  -3  -1   1      994.89     1054.61     16.85 o 
  -2  -1   1        3.46        3.38      0.25 o 
  -1  -1   1      832.49      794.58     34.38 o 
   0  -1   1      822.65      807.62     18.38 o 
   1  -1   1       42.20       41.74      1.34 o 
   2  -1   1        1.53        1.89      0.11 o 
   3  -1   1       59.42       46.11      0.82 o 
   4  -1   1      142.60      125.70      2.23 o 
   5  -1   1        0.36        0.04      0.15 o 
   6  -1   1        7.63        4.78      2.32 o 
  -6   0   1       11.66       13.77      0.76 o 
  -5   0   1       43.89       42.71      1.18 o 
  -4   0   1        0.33        0.10      0.09 o 
  -3   0   1        6.23       11.65      0.42 o 
  -2   0   1     1490.09     1414.91     22.77 o 
  -1   0   1      278.76      282.99     10.08 o 
   0   0   1       64.59       67.47      3.62 o 
   1   0   1     2140.96     2118.55     52.92 o 
   2   0   1       46.20       33.33      0.73 o 
   3   0   1      501.98      538.59      7.37 o 
   4   0   1       73.14       60.20      1.13 o 
   5   0   1       65.31       63.42      1.25 o 
   6   0   1        1.14        1.12      0.19 o 
  -6   1   1        1.11        1.06      0.53 o 
  -5   1   1       59.53       57.99      1.73 o 
  -4   1   1      123.85      118.54      2.32 o 
  -3   1   1       40.61       43.18      1.12 o 
  -2   1   1      101.20       89.07      2.62 o 
  -1   1   1     1332.50     1303.12     32.71 o 
   0   1   1      118.09      133.41      3.54 o 
   1   1   1      234.74      245.21      8.63 o 
   2   1   1       81.87       74.77      2.05 o 
   3   1   1      258.57      241.42      4.25 o 
   4   1   1       36.06       43.05      0.79 o 
   5   1   1       12.19       11.55      0.52 o 
   6   1   1        4.95        5.51      0.39 o 
  -6   2   1       10.82       11.04      1.31 o 
  -5   2   1       19.66       19.37      0.79 o 
  -4   2   1      236.71      218.78      4.06 o 
  -3   2   1      118.79      113.64      1.76 o 
  -2   2   1        4.21        4.77      0.23 o 
  -1   2   1      294.65      286.75      4.44 o 
   0   2   1      623.46      607.79     15.37 o 
   1   2   1       21.23       14.89      0.62 o 
   2   2   1      692.67      673.47     10.32 o 
   3   2   1      143.50      138.82      2.85 o 
   4   2   1       61.61       58.92      0.93 o 
   5   2   1       12.17       11.97      0.41 o 
   6   2   1        5.41        6.43      0.38 o 
  -5   3   1        0.34        0.37      0.33 o 
  -4   3   1      191.23      198.84      3.04 o 
  -3   3   1       55.30       50.92      0.92 o 
  -2   3   1      164.64      163.60      1.93 o 
  -1   3   1       12.95       10.21      0.26 o 
   0   3   1        2.20        2.37      0.16 o 
   1   3   1      101.43      126.89      4.58 o 
   2   3   1      155.41      155.14      2.94 o 
   3   3   1       58.81       63.08      1.42 o 
   4   3   1      102.29      106.02      3.86 o 
   5   3   1        1.87        2.22      0.23 o 
   6   3   1        0.05        0.08      0.13 o 
  -5   4   1       29.65       29.50      0.88 o 
  -4   4   1        1.41        1.03      0.19 o 
  -3   4   1       64.24       67.84      1.36 o 
  -2   4   1        2.07        2.35      0.15 o 
  -1   4   1       21.53       20.55      0.38 o 
   0   4   1      186.11      178.42      2.57 o 
   1   4   1        0.09        0.31      0.17 o 
   2   4   1       68.79       89.42      1.52 o 
   3   4   1      112.31      118.11      1.97 o 
   4   4   1      110.98      109.72      3.61 o 
   5   4   1        0.02        0.79      0.38 o 
   6   4   1       18.36       19.33      1.39 o 
  -4   5   1        0.36        0.39      0.18 o 
  -3   5   1       28.48       28.13      0.79 o 
  -2   5   1       28.58       26.33      0.59 o 
  -1   5   1       51.53       49.57      0.72 o 
   0   5   1        2.61        2.43      0.15 o 
   1   5   1       51.50       52.70      0.89 o 
   2   5   1       11.57       15.79      0.42 o 
   3   5   1        9.69       11.24      0.34 o 
   4   5   1       15.59       16.79      0.45 o 
   5   5   1       10.85       10.42      1.07 o 
   6   5   1        0.14        0.08      0.31 o 
  -4   6   1       15.30       16.60      1.15 o 
  -3   6   1       20.15       18.20      1.30 o 
  -2   6   1       24.14       23.75      0.76 o 
  -1   6   1       79.09       74.42      1.13 o 
   0   6   1      406.93      394.33      4.91 o 
   1   6   1       79.90       79.66      1.30 o 
   2   6   1      137.38      135.60      2.93 o 
   3   6   1        6.00        6.57      0.47 o 
   4   6   1        0.38        0.10      0.23 o 
   5   6   1        3.39        4.68      0.33 o 
   6   6   1        6.76        9.00      1.14 o 
  -3   7   1       17.59       20.71      0.95 o 
  -2   7   1        9.47       10.34      0.55 o 
  -1   7   1       15.04       16.32      0.63 o 
   0   7   1        0.02       -0.12      0.13 o 
   1   7   1      248.27      247.43      3.51 o 
   2   7   1       32.18       37.43      0.99 o 
   3   7   1      146.49      138.95      2.74 o 
   4   7   1        3.51        3.29      0.50 o 
   5   7   1        0.00       -0.03      0.23 o 
  -2   8   1       24.41       24.88      0.87 o 
  -1   8   1       14.55       12.62      0.61 o 
   0   8   1       24.19       28.94      0.87 o 
   1   8   1        0.65        0.46      0.17 o 
   2   8   1        7.05        6.95      0.41 o 
   3   8   1        0.10        0.12      0.18 o 
   4   8   1        8.15        8.45      1.03 o 
   5   8   1        1.45        1.79      0.31 o 
  -1   9   1        9.38       11.34      1.60 o 
   0   9   1        7.37        7.55      0.53 o 
   1   9   1        0.06        0.14      0.16 o 
   2   9   1       44.23       50.72      1.32 o 
   3   9   1        0.96        1.39      0.27 o 
   4   9   1        0.01        0.13      0.16 o 
  -3  -9   2        1.21        2.79      0.68 o 
  -2  -9   2        0.00        0.29      0.44 o 
  -1  -9   2        0.48        0.35      0.17 o 
   0  -9   2        2.69        2.85      0.29 o 
  -4  -8   2        0.19        0.01      0.24 o 
  -3  -8   2       21.45       20.91      0.84 o 
  -2  -8   2        7.73        7.35      0.49 o 
  -1  -8   2        4.68        5.54      0.33 o 
   0  -8   2       38.45       35.82      0.84 o 
   1  -8   2        0.27       -0.09      0.26 o 
   2  -8   2       24.01       26.74      0.91 o 
  -5  -7   2       14.03       14.81      0.60 o 
  -4  -7   2        1.77        1.85      0.27 o 
  -3  -7   2       12.80       11.67      0.50 o 
  -2  -7   2        2.14        1.65      0.24 o 
  -1  -7   2       16.35       16.52      0.48 o 
   0  -7   2      145.57      152.30      2.46 o 
   1  -7   2       79.22       76.29      1.45 o 
   2  -7   2        5.34        4.77      0.47 o 
   3  -7   2       19.11       21.98      0.82 o 
  -6  -6   2        0.07        0.34      0.30 o 
  -5  -6   2        0.10        0.26      0.32 o 
  -4  -6   2        4.77        4.56      0.33 o 
  -3  -6   2       77.02       74.38      1.58 o 
  -2  -6   2       78.52       77.30      1.43 o 
  -1  -6   2        5.49        4.97      0.34 o 
   0  -6   2       67.28       65.00      1.26 o 
   1  -6   2      336.74      335.58      4.51 o 
   2  -6   2        1.96        1.78      0.30 o 
   3  -6   2       16.37       17.04      0.91 o 
  -6  -5   2        2.68        2.96      0.34 o 
  -5  -5   2       40.80       40.55      1.36 o 
  -4  -5   2       19.04       18.83      0.78 o 
  -3  -5   2        1.53        1.44      0.16 o 
  -2  -5   2       93.46       97.70      1.68 o 
  -1  -5   2       22.14       16.54      0.38 o 
   0  -5   2       15.26       15.80      0.41 o 
   1  -5   2      228.66      225.08      2.88 o 
   2  -5   2       97.59       94.23      1.32 o 
   3  -5   2       19.94       18.98      0.50 o 
   4  -5   2       10.87       11.80      0.56 o 
  -6  -4   2       19.34       24.16      0.99 o 
  -5  -4   2        2.66        3.12      0.41 o 
  -4  -4   2      297.80      300.97      5.67 o 
  -3  -4   2      114.07      113.56      1.73 o 
  -2  -4   2       18.79       18.72      0.46 o 
  -1  -4   2      596.12      633.33      8.89 o 
   0  -4   2       48.90       37.30      0.62 o 
   1  -4   2       26.13       24.89      0.49 o 
   2  -4   2      108.75      112.52      1.50 o 
   3  -4   2       44.54       45.59      0.91 o 
   4  -4   2       36.46       40.46      0.88 o 
   5  -4   2       14.92       15.64      0.62 o 
  -6  -3   2        0.29        0.37      0.23 o 
  -5  -3   2        3.97        3.25      0.31 o 
  -4  -3   2        4.79        4.95      0.43 o 
  -3  -3   2      122.65      117.07      2.41 o 
  -2  -3   2       40.71       39.32      0.75 o 
  -1  -3   2       15.11       12.73      0.36 o 
   0  -3   2     1436.85     1452.88     17.84 o 
   1  -3   2      155.72      143.93      3.16 o 
   2  -3   2      160.85      149.20      1.72 o 
   3  -3   2        0.30        0.23      0.08 o 
   4  -3   2       56.64       56.89      0.95 o 
   5  -3   2      132.26      140.36      3.56 o 
  -6  -2   2        3.51        2.03      0.36 o 
  -5  -2   2        9.89       11.09      0.92 o 
  -4  -2   2       34.17       35.73      0.79 o 
  -3  -2   2       51.97       55.43      1.10 o 
  -2  -2   2        2.85        5.28      0.26 o 
  -1  -2   2        8.42       13.51      0.45 o 
   0  -2   2      140.56      154.59      3.68 o 
   1  -2   2        2.41        1.23      0.08 o 
   2  -2   2        0.23        0.11      0.05 o 
   3  -2   2       67.96       62.33      0.90 o 
   4  -2   2       10.04        9.54      0.32 o 
   5  -2   2        9.07        8.10      0.47 o 
   6  -2   2       47.49       44.93      1.42 o 
  -6  -1   2       31.59       28.79      0.78 o 
  -5  -1   2       34.40       29.54      0.75 o 
  -4  -1   2       70.69       65.73      1.11 o 
  -3  -1   2      109.34       94.60      1.29 o 
  -2  -1   2      817.54      870.27     16.54 o 
  -1  -1   2       76.68       70.20      1.60 o 
   0  -1   2     6373.30     5987.91    140.35 o 
   1  -1   2       44.25       47.28      1.24 o 
   2  -1   2      367.48      351.97      4.05 o 
   3  -1   2       11.70       10.83      0.27 o 
   4  -1   2      149.36      140.46      2.33 o 
   5  -1   2       57.50       56.59      1.54 o 
   6  -1   2        4.53        5.68      0.50 o 
  -6   0   2        2.10        1.38      0.26 o 
  -5   0   2       25.93       25.07      0.80 o 
  -4   0   2        8.23        9.90      0.34 o 
  -3   0   2        8.26        9.46      0.24 o 
  -2   0   2       59.86       86.53      1.22 o 
  -1   0   2      508.68      523.54     15.35 o 
   0   0   2      512.86      616.52     11.86 o 
   1   0   2     5214.84     5031.67    133.60 o 
   2   0   2      243.22      215.78      3.51 o 
   3   0   2      136.80      126.21      2.21 o 
   4   0   2      144.80      141.17      2.16 o 
   5   0   2       92.70       89.46      1.73 o 
   6   0   2       40.24       43.40      1.10 o 
  -6   1   2        0.62        0.67      0.74 o 
  -5   1   2       38.87       38.07      1.11 o 
  -4   1   2      141.74      136.12      2.63 o 
  -3   1   2      356.09      351.27     10.33 o 
  -2   1   2       97.41       97.37      1.87 o 
  -1   1   2      948.51      989.99     24.71 o 
   0   1   2      803.29      888.58     31.47 o 
   2   1   2        6.39        5.89      0.28 o 
   3   1   2      122.57      114.16      2.12 o 
   4   1   2      262.20      256.27      3.96 o 
   5   1   2       10.43       10.34      0.41 o 
   6   1   2       12.66       12.60      0.61 o 
  -6   2   2       11.81       10.72      1.02 o 
  -5   2   2        5.85        5.00      0.44 o 
  -4   2   2       17.32       14.60      1.47 o 
  -3   2   2      142.00      133.98      2.04 o 
  -2   2   2      332.04      319.56      4.04 o 
  -1   2   2      541.37      613.84      9.78 o 
   0   2   2     3792.29     4033.97    136.56 o 
   1   2   2     1307.23     1325.31     43.02 o 
   2   2   2       19.49       17.60      0.37 o 
   3   2   2       38.55       42.73      0.91 o 
   4   2   2      279.66      268.97      5.61 o 
   5   2   2       64.15       62.80      1.20 o 
   6   2   2        1.89        1.54      0.23 o 
  -5   3   2       22.19       23.73      1.01 o 
  -4   3   2       22.61       21.42      0.52 o 
  -3   3   2      116.47      114.23      1.82 o 
  -2   3   2        2.51        3.18      0.17 o 
  -1   3   2     1321.12     1438.62     17.73 o 
   0   3   2      319.43      379.41      7.30 o 
   1   3   2      279.98      276.71      6.56 o 
   2   3   2        4.43        3.25      0.12 o 
   3   3   2       51.74       50.32      1.03 o 
   4   3   2       34.72       32.67      0.70 o 
   5   3   2      304.65      316.54      6.47 o 
   6   3   2        0.12        0.37      0.16 o 
  -5   4   2       11.54       11.86      0.67 o 
  -4   4   2       59.97       58.56      1.11 o 
  -3   4   2        9.06        8.70      0.34 o 
  -2   4   2        4.61        3.66      0.21 o 
  -1   4   2       10.21        9.44      0.29 o 
   0   4   2     1000.68     1033.47     12.75 o 
   1   4   2       36.79       31.35      0.55 o 
   2   4   2        7.02        6.24      0.22 o 
   3   4   2        0.83        1.72      0.11 o 
   4   4   2       70.22       66.51      1.41 o 
   5   4   2      243.02      246.12      5.11 o 
   6   4   2       60.08       61.55      1.59 o 
  -4   5   2        0.53        0.57      0.19 o 
  -3   5   2        4.97        4.03      0.41 o 
  -2   5   2       24.75       26.33      0.78 o 
  -1   5   2       19.74       15.53      0.33 o 
   0   5   2      131.05      139.27      1.90 o 
   1   5   2       70.28       74.55      1.18 o 
   2   5   2       45.96       44.49      1.11 o 
   3   5   2        4.18        3.14      0.22 o 
   4   5   2       33.76       33.98      0.96 o 
   5   5   2       21.15       21.44      0.73 o 
   6   5   2       28.48       29.29      0.92 o 
  -4   6   2       25.82       28.76      0.90 o 
  -3   6   2        6.89        9.14      0.51 o 
  -2   6   2       61.11       60.36      1.82 o 
  -1   6   2       72.77       71.97      1.22 o 
   0   6   2      500.03      476.31      5.89 o 
   1   6   2        6.52        5.09      0.26 o 
   2   6   2        1.24        2.38      0.21 o 
   3   6   2      118.83      109.31      1.93 o 
   4   6   2       28.18       30.02      0.93 o 
   5   6   2        0.98        1.27      0.24 o 
   6   6   2       20.93       24.47      1.87 o 
  -3   7   2       21.29       22.24      0.98 o 
  -2   7   2        9.81       12.39      0.58 o 
  -1   7   2        0.86        0.32      0.20 o 
   0   7   2       60.36       64.34      1.14 o 
   1   7   2      197.56      200.82      3.24 o 
   2   7   2       37.42       33.08      1.04 o 
   3   7   2        2.60        1.25      0.26 o 
   4   7   2      179.69      175.74      3.87 o 
   5   7   2       12.22       13.87      1.42 o 
  -2   8   2       23.30       24.15      0.86 o 
  -1   8   2       64.82       66.81      1.57 o 
   0   8   2        0.08        0.15      0.29 o 
   1   8   2       43.81       49.50      1.03 o 
   2   8   2       27.32       26.45      1.49 o 
   3   8   2        0.98        0.16      0.30 o 
   4   8   2        8.78        5.52      0.51 o 
   5   8   2       35.36       37.79      1.22 o 
  -1   9   2       36.97       42.43      1.73 o 
   0   9   2       62.77       66.65      2.83 o 
   1   9   2        4.71        4.00      0.34 o 
   2   9   2        0.06        0.14      0.18 o 
   3   9   2       25.65       25.74      1.24 o 
   4   9   2       20.71       26.10      1.02 o 
  -3  -9   3       15.78       15.21      1.26 o 
  -2  -9   3        0.56        1.57      0.33 o 
  -1  -9   3        0.00       -0.02      0.17 o 
  -4  -8   3        5.32        5.27      0.57 o 
  -3  -8   3       27.00       23.70      0.91 o 
  -2  -8   3       43.59       41.49      1.37 o 
  -1  -8   3        0.53        0.55      0.18 o 
   0  -8   3        0.35        0.75      0.30 o 
   1  -8   3        2.27        2.12      0.31 o 
  -5  -7   3        1.18        1.17      0.41 o 
  -4  -7   3       17.36       19.21      0.75 o 
  -3  -7   3       26.34       28.33      0.97 o 
  -2  -7   3       54.79       46.87      1.38 o 
  -1  -7   3       11.27        9.83      0.37 o 
   0  -7   3       26.67       25.78      0.66 o 
   1  -7   3       91.81       90.94      1.92 o 
   2  -7   3        1.42        0.80      0.25 o 
  -5  -6   3        7.97        7.50      0.96 o 
  -4  -6   3        7.49        8.22      0.46 o 
  -3  -6   3        3.28        2.59      0.37 o 
  -2  -6   3       41.85       36.28      4.04 o 
  -1  -6   3       51.40       47.60      0.85 o 
   0  -6   3        5.33        5.16      0.30 o 
   1  -6   3       13.99       12.18      0.42 o 
   2  -6   3      142.45      149.22      2.51 o 
   3  -6   3        3.98        4.00      0.41 o 
  -5  -5   3        1.60        1.95      0.52 o 
  -4  -5   3      345.01      340.78     10.78 o 
  -3  -5   3       11.70       12.65      0.42 o 
  -2  -5   3        0.38        0.89      0.19 o 
  -1  -5   3       62.40       54.49      0.90 o 
   0  -5   3      179.56      171.95      2.47 o 
   1  -5   3      104.99       95.32      1.45 o 
   2  -5   3       29.08       29.17      0.63 o 
   3  -5   3       34.33       35.96      0.84 o 
   4  -5   3        0.50        0.87      0.21 o 
  -5  -4   3        1.51        2.54      0.28 o 
  -4  -4   3       77.99       83.26      1.86 o 
  -3  -4   3      750.37      764.51     11.38 o 
  -2  -4   3       73.58       77.42      1.31 o 
  -1  -4   3      225.71      225.29      2.91 o 
   0  -4   3      203.77      203.91      3.18 o 
   1  -4   3      212.91      190.85      2.38 o 
   2  -4   3      191.87      187.54      2.25 o 
   3  -4   3      114.59      116.57      1.73 o 
   4  -4   3       59.42       67.02      1.13 o 
   5  -4   3        0.02        0.03      0.18 o 
  -6  -3   3        3.75        3.66      0.44 o 
  -5  -3   3       25.76       25.65      0.76 o 
  -4  -3   3       34.75       35.06      0.79 o 
  -3  -3   3      183.46      175.73      3.37 o 
  -2  -3   3      187.12      191.98      3.14 o 
  -1  -3   3       73.97       72.22      1.75 o 
   0  -3   3        0.15        1.16      1.07 o 
   1  -3   3        0.60        0.68      0.08 o 
   2  -3   3        1.42        1.06      0.10 o 
   3  -3   3       73.00       71.19      1.16 o 
   4  -3   3       21.05       20.80      0.56 o 
   5  -3   3       34.72       38.79      0.86 o 
  -6  -2   3        2.97        3.26      0.26 o 
  -5  -2   3       15.50       14.15      0.66 o 
  -4  -2   3      101.91      105.21      2.02 o 
  -3  -2   3      398.87      443.35      6.28 o 
  -2  -2   3       34.15       36.58      0.71 o 
  -1  -2   3      266.74      278.11      6.47 o 
   0  -2   3      151.38      153.97      2.81 o 
   1  -2   3      256.44      240.11      3.41 o 
   2  -2   3      169.17      172.19      2.67 o 
   3  -2   3        4.50        3.53      0.23 o 
   4  -2   3       62.77       63.63      1.07 o 
   5  -2   3        5.94        6.46      0.41 o 
  -6  -1   3        0.88        1.09      0.22 o 
  -5  -1   3       62.77       57.87      1.20 o 
  -4  -1   3       16.67       21.36      0.46 o 
  -3  -1   3       26.08       32.99      0.57 o 
  -2  -1   3      349.76      396.20      6.21 o 
  -1  -1   3      130.57      156.04      2.38 o 
   0  -1   3      108.67      120.18      2.27 o 
   1  -1   3      723.51      699.90      9.84 o 
   2  -1   3       14.82       12.65      0.39 o 
   3  -1   3        5.19        6.12      0.22 o 
   4  -1   3       35.55       29.94      0.60 o 
   5  -1   3       49.19       48.50      1.06 o 
   6  -1   3        7.05        6.45      0.56 o 
  -6   0   3        0.90        1.00      0.38 o 
  -5   0   3        1.67        1.75      0.35 o 
  -4   0   3      314.66      295.89      5.26 o 
  -3   0   3      283.83      275.75      4.19 o 
  -2   0   3       41.82       52.14      0.88 o 
  -1   0   3      394.70      421.51      7.55 o 
   0   0   3      441.21      532.16     12.16 o 
   1   0   3     7149.72     7313.50    173.78 o 
   2   0   3      124.53      119.06      1.73 o 
   3   0   3      314.75      290.51      3.69 o 
   4   0   3        2.17        1.92      0.17 o 
   5   0   3        0.97        0.70      0.19 o 
   6   0   3        1.97        1.68      0.26 o 
  -6   1   3        9.21        9.73      0.59 o 
  -5   1   3        7.74        7.16      0.69 o 
  -4   1   3       30.43       29.82      0.82 o 
  -3   1   3      235.63      224.50      6.74 o 
  -2   1   3      157.69      146.29      2.73 o 
  -1   1   3      262.44      275.54      5.14 o 
   0   1   3      941.64      974.15     34.56 o 
   1   1   3      388.94      387.95     13.70 o 
   2   1   3     1006.71     1102.10     19.26 o 
   3   1   3       67.09       59.14      1.36 o 
   4   1   3      387.60      375.35      5.68 o 
   5   1   3       37.67       38.30      0.96 o 
   6   1   3        1.10        0.81      0.36 o 
  -5   2   3       15.95       16.70      0.70 o 
  -4   2   3      542.73      525.94     10.48 o 
  -3   2   3        1.76        1.69      0.14 o 
  -2   2   3      234.10      227.67      2.93 o 
  -1   2   3      377.91      396.94      5.49 o 
   0   2   3       14.52       15.74      0.45 o 
   1   2   3       49.44       62.28      2.06 o 
   2   2   3      372.33      377.12     11.01 o 
   3   2   3       14.10       13.82      0.38 o 
   4   2   3       85.05       78.18      1.42 o 
   5   2   3       32.86       33.23      0.85 o 
   6   2   3        0.88        0.74      0.19 o 
  -5   3   3       15.12       14.24      0.69 o 
  -4   3   3        1.87        2.31      0.24 o 
  -3   3   3      566.16      545.94      7.30 o 
  -2   3   3        6.71        5.99      0.31 o 
  -1   3   3      523.90      524.84      6.56 o 
   0   3   3     1609.08     1748.30     24.35 o 
   1   3   3      226.43      220.83     10.28 o 
   2   3   3      247.65      257.26     13.75 o 
   3   3   3      397.02      382.03      5.99 o 
   4   3   3       84.27       84.88      1.51 o 
   5   3   3        7.42        8.11      0.77 o 
   6   3   3       11.01       11.09      0.50 o 
  -5   4   3       14.01       14.49      0.61 o 
  -4   4   3        0.25        0.02      0.17 o 
  -3   4   3        2.06        2.03      0.20 o 
  -2   4   3       47.23       46.89      0.84 o 
  -1   4   3       24.78       25.46      0.49 o 
   0   4   3        3.81        2.40      0.16 o 
   1   4   3       39.62       38.90      0.76 o 
   2   4   3       23.79       28.85      0.82 o 
   3   4   3        0.05        0.15      0.08 o 
   4   4   3       77.76       73.77      2.33 o 
   5   4   3       19.72       17.60      0.68 o 
   6   4   3       33.66       34.06      1.06 o 
  -4   5   3       59.06       62.67      1.41 o 
  -3   5   3       51.40       51.30      1.18 o 
  -2   5   3       12.28       11.96      0.39 o 
  -1   5   3      120.78      118.29      1.60 o 
   0   5   3      338.19      324.11      4.16 o 
   1   5   3       31.35       32.01      0.61 o 
   2   5   3        7.41        6.08      0.22 o 
   3   5   3        4.84        4.90      0.24 o 
   4   5   3       11.97       10.94      0.40 o 
   5   5   3        0.19        0.41      0.18 o 
   6   5   3        1.16        0.95      0.24 o 
  -4   6   3        7.46        7.59      0.51 o 
  -3   6   3       22.59       24.83      0.87 o 
  -2   6   3       23.81       25.48      0.82 o 
  -1   6   3        0.26        0.32      0.14 o 
   0   6   3        0.50        0.78      0.14 o 
   1   6   3      718.89      698.76      9.59 o 
   2   6   3        0.12        0.24      0.09 o 
   3   6   3       48.60       47.77      1.83 o 
   4   6   3       60.19       62.79      1.61 o 
   5   6   3       22.30       22.66      0.81 o 
   6   6   3        1.16        1.17      0.46 o 
  -3   7   3        0.79        0.47      0.31 o 
  -2   7   3       33.71       33.45      1.01 o 
  -1   7   3       73.85       71.42      1.59 o 
   0   7   3        4.68        3.04      0.21 o 
   1   7   3      143.19      135.14      2.28 o 
   2   7   3      143.31      147.02      2.52 o 
   3   7   3       14.23        8.73      2.52 o 
   4   7   3        3.87        6.01      0.48 o 
   5   7   3       15.25       18.48      1.03 o 
  -2   8   3        1.79        1.75      0.32 o 
  -1   8   3       54.47       57.36      1.41 o 
   0   8   3      157.11      159.88      2.64 o 
   1   8   3        3.63        2.58      0.27 o 
   2   8   3        0.21        0.70      0.16 o 
   3   8   3       25.18       26.65      1.13 o 
   4   8   3       16.18       15.25      0.72 o 
   5   8   3        5.42        3.21      0.66 o 
  -1   9   3       14.25       14.80      0.71 o 
   0   9   3       11.85       14.06      3.17 o 
   1   9   3       19.14       23.12      0.69 o 
   2   9   3       11.15       10.85      0.74 o 
   3   9   3       11.94       16.20      0.85 o 
   4   9   3        5.81        8.09      1.51 o 
  -4  -8   4        0.19        0.48      0.28 o 
  -3  -8   4        0.04       -0.09      0.20 o 
  -2  -8   4        0.65        0.77      0.26 o 
  -1  -8   4        8.71       10.02      0.46 o 
   0  -8   4       17.66       18.48      0.68 o 
   1  -8   4       26.38       23.14      0.97 o 
  -5  -7   4       23.60       26.30      0.89 o 
  -4  -7   4        1.15        1.80      0.29 o 
  -3  -7   4        0.71        0.52      0.25 o 
  -2  -7   4        0.23        0.35      0.21 o 
  -1  -7   4       32.05       30.25      0.79 o 
   0  -7   4        0.96        0.87      0.17 o 
   1  -7   4       83.78       87.56      1.87 o 
   2  -7   4        3.44        2.62      0.35 o 
  -5  -6   4        0.06        0.06      0.30 o 
  -4  -6   4        0.72        0.54      0.19 o 
  -3  -6   4        0.62        0.35      0.22 o 
  -2  -6   4        0.01        0.03      0.13 o 
  -1  -6   4        6.46        6.13      0.32 o 
   0  -6   4       63.17       59.93      1.12 o 
   1  -6   4        3.30        3.30      0.27 o 
   2  -6   4       51.70       54.35      1.68 o 
   3  -6   4       14.37       15.60      0.68 o 
  -5  -5   4        5.46        5.81      0.79 o 
  -4  -5   4       23.63       23.71      0.77 o 
  -3  -5   4       32.74       31.79      0.86 o 
  -2  -5   4       14.55       14.20      0.52 o 
  -1  -5   4        9.59       12.46      0.33 o 
   0  -5   4        9.30        7.56      0.30 o 
   1  -5   4       94.43       91.45      1.33 o 
   2  -5   4        2.59        2.58      0.22 o 
   3  -5   4       32.68       35.78      0.85 o 
   4  -5   4       23.42       25.52      1.03 o 
  -5  -4   4       21.25       23.06      1.33 o 
  -4  -4   4       22.51       19.99      0.65 o 
  -3  -4   4        2.66        3.88      0.28 o 
  -2  -4   4      200.95      198.75      3.68 o 
  -1  -4   4      219.79      217.46      3.40 o 
   0  -4   4      142.55      161.88      2.49 o 
   1  -4   4       57.88       50.43      0.76 o 
   2  -4   4      119.88      114.96      1.47 o 
   3  -4   4        0.21        0.24      0.11 o 
   4  -4   4       28.12       30.07      0.66 o 
  -5  -3   4        0.59        0.79      0.33 o 
  -4  -3   4       25.13       24.98      0.75 o 
  -3  -3   4        3.33        5.34      0.42 o 
  -2  -3   4        0.19        0.28      0.10 o 
  -1  -3   4       37.94       35.98      0.90 o 
   0  -3   4      203.23      197.52      3.62 o 
   1  -3   4       28.44       35.29      0.51 o 
   2  -3   4       63.42       60.20      0.88 o 
   3  -3   4       53.29       52.18      0.84 o 
   4  -3   4       14.16       14.56      0.48 o 
   5  -3   4        0.00       -0.21      0.16 o 
  -6  -2   4       21.26       19.28      0.81 o 
  -5  -2   4        1.29        2.75      0.22 o 
  -4  -2   4       10.44       10.63      0.52 o 
  -3  -2   4       58.56       60.45      0.83 o 
  -2  -2   4      112.97      130.70      2.20 o 
  -1  -2   4      133.44      144.80      3.48 o 
   0  -2   4       74.43       87.37      1.34 o 
   1  -2   4        4.02        6.28      0.19 o 
   2  -2   4        8.76        6.49      0.19 o 
   3  -2   4       31.14       29.45      0.66 o 
   4  -2   4       32.47       33.03      0.67 o 
   5  -2   4       20.74       20.26      0.54 o 
  -6  -1   4        4.89        4.05      0.36 o 
  -5  -1   4       21.77       19.37      0.65 o 
  -4  -1   4       13.47       14.42      0.51 o 
  -3  -1   4       11.92       10.76      0.33 o 
  -2  -1   4       97.92      133.16      2.22 o 
  -1  -1   4      249.54      267.01      4.88 o 
   0  -1   4       46.52       49.20      0.80 o 
   1  -1   4      362.89      382.88      4.18 o 
   2  -1   4       20.12       16.00      0.39 o 
   3  -1   4       41.77       40.35      0.68 o 
   4  -1   4       23.27       21.71      0.50 o 
   5  -1   4        6.50        7.38      0.38 o 
   6  -1   4       19.13       19.15      0.72 o 
  -6   0   4        7.87        7.94      0.49 o 
  -5   0   4        7.11        6.29      0.57 o 
  -4   0   4       16.50       17.20      0.60 o 
  -3   0   4      103.44      111.57      1.96 o 
  -2   0   4        3.74        2.46      0.24 o 
  -1   0   4      189.22      228.78      3.21 o 
   0   0   4        1.98        5.03      0.16 o 
   1   0   4     1030.96     1114.66     21.15 o 
   2   0   4       15.01       18.30      0.44 o 
   3   0   4      115.50      108.66      1.49 o 
   4   0   4      246.99      248.75      3.61 o 
   5   0   4        3.45        2.86      0.30 o 
   6   0   4        0.13        0.13      0.17 o 
  -6   1   4        5.28        5.79      0.43 o 
  -5   1   4        7.51        7.25      0.46 o 
  -4   1   4       16.87       17.73      0.67 o 
  -3   1   4       24.41       24.05      1.12 o 
  -2   1   4      149.42      147.09      2.47 o 
  -1   1   4       36.18       31.29      0.64 o 
   0   1   4        0.71        0.42      0.10 o 
   1   1   4       39.09       34.42      1.35 o 
   2   1   4      320.98      326.26      4.52 o 
   3   1   4        4.34        5.52      0.20 o 
   4   1   4       55.19       49.75      1.07 o 
   5   1   4      109.03      107.04      2.15 o 
   6   1   4        2.17        2.50      0.31 o 
  -5   2   4        1.60        1.55      0.27 o 
  -4   2   4       16.77       15.01      0.64 o 
  -3   2   4      435.85      433.95      5.81 o 
  -2   2   4        6.56        4.93      0.23 o 
  -1   2   4      840.37      925.49     13.61 o 
   0   2   4        2.24        0.28      0.07 o 
   1   2   4        5.79        7.55      0.17 o 
   2   2   4      130.43      123.20      3.13 o 
   3   2   4      425.78      421.90      8.05 o 
   4   2   4       15.78       17.23      0.75 o 
   5   2   4       69.50       71.36      1.80 o 
   6   2   4        1.00        0.83      0.21 o 
  -5   3   4        2.73        3.12      0.39 o 
  -4   3   4       19.29       19.67      0.62 o 
  -3   3   4        0.02        0.36      0.26 o 
  -2   3   4      391.44      382.40      6.91 o 
  -1   3   4        3.89        5.20      0.20 o 
   0   3   4     1153.07     1290.31     17.94 o 
   1   3   4       57.77       52.77      1.04 o 
   2   3   4        0.24        0.46      0.09 o 
   3   3   4        8.08        5.57      0.56 o 
   4   3   4      240.35      227.19      4.76 o 
   5   3   4      118.35      130.76      4.50 o 
   6   3   4       48.34       49.46      1.36 o 
  -5   4   4        7.47        7.73      0.51 o 
  -4   4   4       23.65       23.68      0.70 o 
  -3   4   4        2.65        2.53      0.25 o 
  -2   4   4       40.12       40.74      1.15 o 
  -1   4   4       17.77       18.82      0.41 o 
   0   4   4       30.25       30.20      0.53 o 
   1   4   4       84.68       84.69      2.83 o 
   2   4   4       46.95       48.69      1.11 o 
   3   4   4        0.32        1.25      0.24 o 
   4   4   4        1.79        1.12      0.26 o 
   5   4   4        6.18        5.33      0.46 o 
   6   4   4       42.73       47.58      1.39 o 
  -4   5   4       13.41       13.05      0.64 o 
  -3   5   4       28.24       30.44      0.84 o 
  -2   5   4       49.03       43.15      0.83 o 
  -1   5   4      122.34      130.33      1.94 o 
   0   5   4       35.03       32.42      0.59 o 
   1   5   4        3.83        4.89      0.23 o 
   2   5   4        2.43        3.22      0.20 o 
   3   5   4       97.80       93.76      2.83 o 
   4   5   4       37.07       33.86      0.80 o 
   5   5   4        1.53        1.35      0.24 o 
   6   5   4        1.45        1.60      0.43 o 
  -3   6   4        6.72        7.32      0.59 o 
  -2   6   4        2.48        4.54      0.37 o 
  -1   6   4       37.68       31.30      0.78 o 
   0   6   4        6.44        9.13      0.33 o 
   1   6   4        1.71        2.34      0.20 o 
   2   6   4       99.85       97.80      1.52 o 
   3   6   4       13.78       11.23      0.97 o 
   4   6   4      106.96      104.39      2.47 o 
   5   6   4       12.62       13.87      0.65 o 
   6   6   4        0.49        0.76      0.21 o 
  -3   7   4       31.22       32.77      1.21 o 
  -2   7   4        2.83        2.32      0.32 o 
  -1   7   4       20.15       22.77      0.74 o 
   0   7   4       12.14       11.06      0.40 o 
   1   7   4        2.34        3.21      0.27 o 
   2   7   4        5.90        5.61      0.35 o 
   3   7   4       74.01       74.57      1.93 o 
   4   7   4       69.34       62.77      1.70 o 
   5   7   4       44.06       47.72      1.40 o 
  -2   8   4       41.24       43.98      1.23 o 
  -1   8   4        2.34        3.15      0.47 o 
   0   8   4       40.28       44.21      1.00 o 
   1   8   4       29.08       30.14      0.87 o 
   2   8   4        0.08        0.09      0.14 o 
   3   8   4       18.98       21.52      0.92 o 
   4   8   4       16.17       20.99      1.58 o 
   5   8   4        9.22        7.45      0.57 o 
   0   9   4        2.39        2.14      0.67 o 
   1   9   4       21.10       24.44      0.83 o 
   2   9   4        6.52        6.81      0.43 o 
   3   9   4       37.96       40.23      1.43 o 
   4   9   4        8.94       13.32      1.55 o 
  -3  -8   5        4.37        5.56      0.66 o 
  -2  -8   5       25.44       23.51      0.98 o 
  -1  -8   5        8.62        7.88      0.65 o 
   0  -8   5        5.70        6.14      0.67 o 
  -4  -7   5        8.17        9.54      0.56 o 
  -3  -7   5        4.85        6.42      0.57 o 
  -2  -7   5        4.76        6.22      0.54 o 
  -1  -7   5       11.44       12.84      0.54 o 
   0  -7   5        1.40        1.04      0.24 o 
   1  -7   5        0.09        0.48      0.24 o 
   2  -7   5       71.31       72.92      2.05 o 
  -5  -6   5        2.02        2.58      0.30 o 
  -4  -6   5       32.60       30.07      0.98 o 
  -3  -6   5        1.31        1.08      0.24 o 
  -2  -6   5       17.43       14.05      1.96 o 
  -1  -6   5        0.83        0.79      0.16 o 
   0  -6   5       23.13       23.30      0.71 o 
   1  -6   5       47.17       41.95      0.91 o 
   2  -6   5        4.41        3.83      0.33 o 
   3  -6   5       24.44       25.46      0.88 o 
  -5  -5   5        8.99       11.13      0.78 o 
  -4  -5   5       18.57       17.29      1.28 o 
  -3  -5   5      321.44      322.98      6.75 o 
  -2  -5   5        9.29        7.90      0.57 o 
  -1  -5   5       16.77       17.70      0.48 o 
   0  -5   5        1.22        1.74      0.20 o 
   1  -5   5      104.81       99.61      1.53 o 
   2  -5   5      155.67      154.82      3.32 o 
   3  -5   5        1.98        1.91      0.22 o 
   4  -5   5        6.45        7.00      0.62 o 
  -5  -4   5        0.00        0.29      0.14 o 
  -4  -4   5       10.57        9.67      0.45 o 
  -3  -4   5      261.45      257.60      4.75 o 
  -2  -4   5      100.13      106.20      2.14 o 
  -1  -4   5       46.26       49.55      1.04 o 
   0  -4   5      136.64      127.78      2.56 o 
   1  -4   5        7.68        9.06      0.28 o 
   2  -4   5       64.93       62.51      0.99 o 
   3  -4   5      141.99      142.17      1.92 o 
   4  -4   5        1.80        0.69      0.26 o 
  -6  -3   5        4.63        5.17      0.40 o 
  -5  -3   5        2.43        1.66      0.25 o 
  -4  -3   5       75.66       74.58      1.75 o 
  -3  -3   5      141.33      144.39      2.75 o 
  -2  -3   5      123.14      124.00      2.39 o 
  -1  -3   5       16.13       16.41      0.51 o 
   0  -3   5      148.48      144.17      2.75 o 
   1  -3   5      494.90      472.44      5.34 o 
   2  -3   5       12.80       12.19      0.40 o 
   3  -3   5        8.62        9.93      0.30 o 
   4  -3   5       44.14       49.40      1.28 o 
   5  -3   5        8.44        9.61      0.45 o 
  -6  -2   5        0.01        0.17      0.19 o 
  -5  -2   5       39.20       34.89      1.23 o 
  -4  -2   5        0.31        1.42      0.32 o 
  -3  -2   5       40.71       42.99      0.98 o 
  -2  -2   5      174.08      193.25      6.33 o 
  -1  -2   5        5.37        5.71      0.26 o 
   0  -2   5       33.53       37.86      0.72 o 
   1  -2   5      534.07      541.04      5.80 o 
   2  -2   5       63.09       66.81      0.82 o 
   3  -2   5        2.85        2.83      0.23 o 
   4  -2   5        3.62        4.34      0.26 o 
   5  -2   5       14.39       15.16      0.49 o 
  -6  -1   5        4.83        5.70      0.50 o 
  -5  -1   5        4.55        4.01      0.41 o 
  -4  -1   5      277.29      263.30      5.32 o 
  -3  -1   5      105.42      110.60      1.97 o 
  -2  -1   5       22.57       25.72      0.64 o 
  -1  -1   5        0.03        0.34      0.10 o 
   0  -1   5       81.98       73.87      1.13 o 
   1  -1   5     1248.97     1372.12     15.80 o 
   2  -1   5      423.64      420.95      4.64 o 
   3  -1   5        8.44        8.93      0.28 o 
   4  -1   5        0.02        0.19      0.10 o 
   5  -1   5        2.61        2.74      0.26 o 
  -6   0   5        0.36        0.33      0.20 o 
  -5   0   5        0.65        0.51      0.18 o 
  -4   0   5        1.05        1.18      0.20 o 
  -3   0   5      235.17      227.67      4.24 o 
  -2   0   5       27.57       28.41      0.91 o 
  -1   0   5       24.62       31.63      0.57 o 
   0   0   5       11.06        9.58      0.22 o 
   1   0   5      100.73      102.29      1.55 o 
   2   0   5     1981.97     2126.52     26.06 o 
   3   0   5       15.68       17.95      0.38 o 
   4   0   5       68.53       68.03      1.16 o 
   5   0   5       35.82       34.82      1.53 o 
   6   0   5       10.15       11.40      0.58 o 
  -5   1   5       16.74       19.18      0.72 o 
  -4   1   5      207.07      196.39      4.12 o 
  -3   1   5       11.98       12.97      0.91 o 
  -2   1   5        0.01        0.18      0.09 o 
  -1   1   5        0.88        0.45      0.11 o 
   0   1   5      131.03      146.49      2.46 o 
   1   1   5       44.73       63.05      0.89 o 
   2   1   5       76.47       72.63      1.27 o 
   3   1   5      110.59      118.56      1.77 o 
   4   1   5        0.20        0.03      0.12 o 
   5   1   5        6.76        6.23      0.43 o 
   6   1   5       19.48       19.25      0.99 o 
  -5   2   5        4.76        4.98      0.45 o 
  -4   2   5       15.67       16.45      1.22 o 
  -3   2   5      777.47      757.08     10.00 o 
  -2   2   5       66.13       65.26      1.16 o 
  -1   2   5        9.95       11.43      0.31 o 
   0   2   5     1151.57     1234.81     17.16 o 
   1   2   5     1295.45     1379.97     15.28 o 
   2   2   5      391.63      438.30      7.24 o 
   3   2   5      265.47      257.85      4.37 o 
   4   2   5       58.59       26.71      1.09 o 
   5   2   5       23.93       27.89      0.96 o 
   6   2   5        0.90        1.26      0.23 o 
  -5   3   5        3.63        3.74      0.42 o 
  -4   3   5        5.18        5.89      0.37 o 
  -3   3   5        0.04       -0.12      0.12 o 
  -2   3   5      125.79      126.66      2.10 o 
  -1   3   5        0.15        0.07      0.07 o 
   0   3   5       51.45       65.16      1.18 o 
   1   3   5      924.54      957.11     11.75 o 
   2   3   5      382.24      372.74      6.20 o 
   3   3   5       33.11       40.09      1.70 o 
   4   3   5       99.72       92.60      2.19 o 
   5   3   5       26.07       28.97      0.97 o 
   6   3   5       83.85       90.41      1.91 o 
  -4   4   5      133.75      135.37      2.53 o 
  -3   4   5       98.57       94.41      1.84 o 
  -2   4   5        6.30        5.89      0.31 o 
  -1   4   5      134.93      148.62      2.03 o 
   0   4   5       88.21       87.31      1.26 o 
   1   4   5      242.29      254.21      3.26 o 
   2   4   5       21.93       19.58      0.52 o 
   3   4   5       31.93       28.98      0.89 o 
   4   4   5        1.72        2.24      0.28 o 
   5   4   5        0.17        0.34      0.18 o 
   6   4   5        7.24        8.96      0.61 o 
  -4   5   5        9.53        9.61      0.52 o 
  -3   5   5       91.69       91.54      1.85 o 
  -2   5   5       17.11       18.82      0.61 o 
  -1   5   5       12.76       13.80      0.41 o 
   0   5   5      109.54      117.67      1.66 o 
   1   5   5      641.20      640.70      7.99 o 
   2   5   5       26.80       28.10      0.60 o 
   3   5   5       16.54       14.47      0.61 o 
   4   5   5       47.39       45.85      1.02 o 
   5   5   5       24.20       22.23      0.84 o 
   6   5   5        2.88        2.61      0.37 o 
  -3   6   5        4.38        4.64      0.40 o 
  -2   6   5       20.08       19.12      0.68 o 
  -1   6   5        0.07       -0.02      0.12 o 
   0   6   5       14.75       12.13      0.39 o 
   1   6   5      201.15      188.07      3.31 o 
   2   6   5      246.16      257.25      4.45 o 
   3   6   5        8.46        8.05      0.51 o 
   4   6   5        0.06        0.67      0.22 o 
   5   6   5       14.12       13.83      0.67 o 
   6   6   5        3.58        3.49      0.31 o 
  -3   7   5       46.59       45.62      2.18 o 
  -2   7   5       11.52       10.72      0.66 o 
  -1   7   5       28.50       25.04      0.80 o 
   0   7   5       76.78       78.63      1.35 o 
   1   7   5       41.59       37.03      2.59 o 
   2   7   5      161.30      161.02      2.95 o 
   3   7   5       28.45       29.36      1.04 o 
   4   7   5       20.33       20.33      0.85 o 
   5   7   5       35.10       35.56      1.18 o 
  -2   8   5       17.23       19.37      0.98 o 
  -1   8   5       26.52       25.92      0.87 o 
   0   8   5        0.37        1.22      0.30 o 
   1   8   5       68.26       76.98      1.68 o 
   2   8   5       50.40       52.27      1.22 o 
   3   8   5        2.22        1.23      0.31 o 
   4   8   5       14.35       15.57      1.39 o 
   5   8   5        7.60       10.50      0.80 o 
   0   9   5       94.51      101.62      3.86 o 
   1   9   5        9.33        6.52      0.47 o 
   2   9   5        3.66        5.73      0.42 o 
   3   9   5       21.72       22.68      1.02 o 
   4   9   5        5.88        4.66      0.54 o 
  -2  -8   6        0.01        0.67      0.27 o 
  -1  -8   6       21.59       21.28      0.97 o 
  -4  -7   6        8.13        8.56      0.58 o 
  -3  -7   6        2.31        2.89      0.45 o 
  -2  -7   6        1.58        0.69      0.26 o 
  -1  -7   6        0.05        0.12      0.15 o 
   0  -7   6       24.34       23.59      0.77 o 
   1  -7   6        2.07        1.90      0.35 o 
  -4  -6   6        0.25        0.16      0.24 o 
  -3  -6   6        1.76        1.71      0.28 o 
  -2  -6   6        0.01        0.04      0.14 o 
  -1  -6   6        7.50        6.61      0.36 o 
   0  -6   6        0.28        0.03      0.15 o 
   1  -6   6       18.58       15.91      1.51 o 
   2  -6   6        4.31        4.29      0.73 o 
  -5  -5   6       26.19       32.00      1.00 o 
  -4  -5   6       12.49        9.88      0.52 o 
  -3  -5   6       46.21       42.60      1.25 o 
  -1  -5   6       28.72       29.74      0.80 o 
   0  -5   6        3.39        2.34      0.26 o 
   1  -5   6        3.31        2.20      0.24 o 
   2  -5   6       12.63       13.16      0.45 o 
   3  -5   6        8.89        9.36      0.37 o 
  -5  -4   6        2.04        2.55      0.39 o 
  -4  -4   6       11.95       11.40      0.53 o 
  -3  -4   6        1.49        1.33      0.26 o 
  -2  -4   6      223.72      216.66      5.40 o 
  -1  -4   6       10.58       12.48      0.43 o 
   0  -4   6      291.86      279.91      4.41 o 
   1  -4   6       22.59       18.46      0.56 o 
   2  -4   6        0.28       -0.11      0.12 o 
   3  -4   6        5.28        6.17      0.30 o 
   4  -4   6       34.39       35.98      1.23 o 
  -5  -3   6       13.60       17.12      0.80 o 
  -4  -3   6        4.54        3.98      0.34 o 
  -3  -3   6        3.72        5.79      0.38 o 
  -2  -3   6        8.73       10.08      0.48 o 
  -1  -3   6       64.79       57.67      1.69 o 
   0  -3   6        0.16        0.28      0.10 o 
   1  -3   6      158.35      155.36      1.99 o 
   2  -3   6       22.36       20.43      0.40 o 
   3  -3   6        2.36        1.45      0.17 o 
   4  -3   6        2.59        3.33      0.29 o 
  -5  -2   6       23.01       21.70      0.93 o 
  -4  -2   6       59.81       59.06      3.07 o 
  -3  -2   6       17.26       15.42      0.53 o 
  -2  -2   6       25.03       24.41      0.75 o 
  -1  -2   6      298.37      304.90      5.15 o 
   0  -2   6       56.56       52.14      0.76 o 
   1  -2   6       13.07       15.43      0.38 o 
   2  -2   6       22.00       20.71      0.41 o 
   3  -2   6        1.03        1.41      0.14 o 
   4  -2   6        0.86        0.75      0.15 o 
   5  -2   6        0.00       -0.11      0.16 o 
  -5  -1   6       10.23       10.49      0.65 o 
  -4  -1   6        4.00        4.81      0.47 o 
  -3  -1   6       48.35       49.77      1.25 o 
  -2  -1   6        4.88        5.89      0.49 o 
  -1  -1   6       89.43      115.17      1.75 o 
   0  -1   6      237.24      247.83      3.64 o 
   1  -1   6      197.03      197.72      2.22 o 
   2  -1   6        3.70        4.51      0.18 o 
   3  -1   6       47.80       44.80      0.70 o 
   4  -1   6       40.73       43.14      0.93 o 
   5  -1   6        0.31        0.41      0.15 o 
  -5   0   6       21.94       20.95      0.97 o 
  -4   0   6       19.58       18.18      0.87 o 
  -3   0   6       12.05       10.43      0.50 o 
  -2   0   6        0.43        0.71      0.16 o 
  -1   0   6        3.55        6.36      0.23 o 
   0   0   6      111.24      137.68      1.85 o 
   1   0   6        4.66        5.41      0.22 o 
   2   0   6        3.83        5.52      0.21 o 
   3   0   6       27.52       29.21      0.55 o 
   4   0   6        0.40        0.40      0.13 o 
   5   0   6       60.54       57.76      1.37 o 
   6   0   6        2.69        3.39      0.38 o 
  -5   1   6        0.31        0.32      0.17 o 
  -4   1   6       21.92       22.17      0.91 o 
  -3   1   6      186.54      182.95      3.40 o 
  -2   1   6        4.42        4.95      0.26 o 
  -1   1   6        3.77        3.84      0.25 o 
   0   1   6      128.57      135.12      2.00 o 
   1   1   6      305.76      345.39      4.36 o 
   2   1   6        4.65        5.85      0.20 o 
   3   1   6        8.04        5.80      0.23 o 
   4   1   6       18.86       21.00      0.88 o 
   5   1   6        7.36        8.71      0.49 o 
   6   1   6        2.75        2.01      0.32 o 
  -5   2   6       18.72       18.66      1.35 o 
  -4   2   6        1.47        1.29      0.24 o 
  -3   2   6       96.45       93.05      1.73 o 
  -2   2   6      366.43      371.41      5.62 o 
  -1   2   6       59.45       56.54      0.86 o 
   0   2   6       40.72       43.34      0.69 o 
   1   2   6      167.30      165.99      2.09 o 
   2   2   6       54.57       49.48      1.26 o 
   3   2   6        4.80        7.22      0.33 o 
   4   2   6      142.88      137.30      3.63 o 
   5   2   6       59.10       63.66      1.73 o 
   6   2   6        0.27        0.09      0.11 o 
  -5   3   6       11.18       11.58      0.64 o 
  -4   3   6       71.52       73.39      1.88 o 
  -3   3   6        0.17        0.14      0.13 o 
  -2   3   6      115.84      110.12      1.88 o 
  -1   3   6      174.43      175.36      2.33 o 
   0   3   6      430.26      435.97      4.98 o 
   1   3   6       42.34       49.68      0.77 o 
   2   3   6       61.92       58.86      1.19 o 
   3   3   6        0.02        0.16      0.11 o 
   4   3   6       27.59       33.45      1.06 o 
   5   3   6        6.92        3.66      0.97 o 
   6   3   6       32.45       36.30      1.77 o 
  -4   4   6        8.72        7.90      0.60 o 
  -3   4   6       91.40       89.92      1.79 o 
  -2   4   6       15.62       13.50      0.54 o 
  -1   4   6       36.85       41.06      0.77 o 
   0   4   6      121.40      117.82      1.57 o 
   1   4   6      141.24      131.23      1.78 o 
   2   4   6        0.42        0.32      0.15 o 
   3   4   6      112.29      105.64      1.71 o 
   4   4   6       18.18       15.31      0.78 o 
   5   4   6        9.27       10.27      0.58 o 
   6   4   6        2.03        1.88      0.33 o 
  -4   5   6       40.46       45.44      1.13 o 
  -3   5   6        0.01       -0.12      0.15 o 
  -2   5   6        6.68        7.75      0.60 o 
  -1   5   6       60.18       52.70      0.96 o 
   0   5   6        0.62        0.81      0.13 o 
   1   5   6        0.39        0.43      0.12 o 
   2   5   6       63.77       60.50      1.61 o 
   3   5   6        6.13        5.27      0.42 o 
   4   5   6       61.75       52.45      2.33 o 
   5   5   6        8.18        7.24      0.89 o 
   6   5   6        1.09        1.51      0.30 o 
  -3   6   6       50.77       54.93      1.38 o 
  -2   6   6        2.43        1.53      0.32 o 
  -1   6   6        4.39        6.89      0.38 o 
   0   6   6       36.07       32.99      0.70 o 
   1   6   6        6.92        5.67      0.37 o 
   2   6   6      120.84      119.50      2.27 o 
   3   6   6      103.82       99.20      2.39 o 
   4   6   6       32.55       17.88      0.91 o 
   5   6   6        7.05        6.73      0.73 o 
  -2   7   6       21.71       20.47      0.76 o 
  -1   7   6        0.08       -0.06      0.17 o 
   0   7   6        0.00        0.06      0.16 o 
   1   7   6       12.28       14.30      0.72 o 
   2   7   6       11.56       11.79      0.49 o 
   3   7   6       13.98       15.61      0.73 o 
   4   7   6       17.40       17.68      0.79 o 
   5   7   6       26.70       27.46      1.88 o 
  -1   8   6       23.58       23.74      0.87 o 
   0   8   6       25.21       24.40      1.43 o 
   1   8   6       16.14       15.33      0.63 o 
   2   8   6       10.09       11.22      0.53 o 
   3   8   6       19.23       21.82      0.95 o 
   4   8   6        1.84        2.00      0.35 o 
   0   9   6        8.01        8.25      0.70 o 
   1   9   6       23.66       29.50      0.95 o 
   2   9   6        0.13        0.01      0.33 o 
   3   9   6        0.87        0.86      0.40 o 
  -3  -7   7        5.05        7.01      0.66 o 
  -2  -7   7        0.11        0.20      0.28 o 
  -1  -7   7        1.88        2.31      0.41 o 
   0  -7   7        3.46        3.76      0.36 o 
   1  -7   7        2.53        1.62      0.54 o 
  -4  -6   7        0.01        0.29      0.28 o 
  -3  -6   7       31.95       32.05      3.37 o 
  -2  -6   7        0.09        0.10      0.22 o 
  -1  -6   7        4.84        5.36      0.35 o 
   0  -6   7        0.02        0.02      0.16 o 
   1  -6   7        1.34        1.18      0.30 o 
   2  -6   7       11.20        9.31      0.56 o 
  -4  -5   7        2.30        3.02      0.35 o 
  -3  -5   7       51.99       43.65      1.29 o 
  -2  -5   7       32.94       36.51      1.52 o 
  -1  -5   7        2.71        4.48      0.31 o 
   0  -5   7       31.80       31.01      0.85 o 
   1  -5   7        0.34        0.01      0.18 o 
   2  -5   7        0.24        0.06      0.17 o 
   3  -5   7       37.07       35.27      0.79 o 
  -5  -4   7        0.01       -0.02      0.22 o 
  -4  -4   7        0.63        0.59      0.20 o 
  -3  -4   7        0.09       -0.08      0.24 o 
  -2  -4   7      101.92       93.34      6.96 o 
  -1  -4   7       23.62       21.33      0.62 o 
   0  -4   7        1.34        1.68      0.23 o 
   1  -4   7      172.40      165.57      2.67 o 
   2  -4   7        5.45        4.14      0.28 o 
   3  -4   7        1.36        0.92      0.21 o 
   4  -4   7       27.73       26.35      1.04 o 
  -5  -3   7        7.62        6.87      0.54 o 
  -4  -3   7        0.01       -0.08      0.19 o 
  -3  -3   7        4.17        5.43      0.42 o 
  -2  -3   7       23.17       28.40      1.43 o 
  -1  -3   7       81.97       83.11      1.48 o 
   0  -3   7       30.39       25.34      0.76 o 
   1  -3   7       23.65       22.31      0.45 o 
   2  -3   7      113.22      115.19      1.52 o 
   3  -3   7       24.50       24.86      0.67 o 
   4  -3   7        2.83        2.16      0.25 o 
  -5  -2   7        8.51        6.62      0.54 o 
  -4  -2   7       65.75       62.24      1.58 o 
  -3  -2   7       28.02       28.66      0.89 o 
  -2  -2   7       14.40       11.58      1.35 o 
  -1  -2   7        1.91        3.02      0.22 o 
   0  -2   7      221.43      216.39      2.97 o 
   1  -2   7      106.67      114.12      2.41 o 
   2  -2   7      172.64      162.07      1.99 o 
   3  -2   7       12.08       13.64      0.38 o 
   4  -2   7       15.48       17.01      0.53 o 
   5  -2   7        4.76        5.24      0.36 o 
  -5  -1   7        2.44        3.18      0.42 o 
  -4  -1   7       11.57        9.83      0.65 o 
  -3  -1   7      117.91      123.88      2.76 o 
  -2  -1   7       72.57       82.29      1.71 o 
  -1  -1   7        5.28        4.45      0.24 o 
   0  -1   7        0.31        0.66      0.10 o 
   1  -1   7      121.78      115.88      1.28 o 
   2  -1   7      503.82      519.81      5.58 o 
   3  -1   7       51.74       46.01      0.77 o 
   4  -1   7        5.87        7.59      0.34 o 
   5  -1   7       24.59       26.61      1.18 o 
  -5   0   7        2.80        2.52      0.37 o 
  -4   0   7        5.72        5.02      0.53 o 
  -3   0   7        1.67        1.90      0.35 o 
  -2   0   7        7.77        7.83      0.30 o 
  -1   0   7       16.62       16.75      0.41 o 
   0   0   7        1.88        1.21      0.10 o 
   1   0   7       14.29       11.49      0.25 o 
   2   0   7        0.60        0.82      0.11 o 
   3   0   7      127.04      130.75      2.18 o 
   4   0   7        8.15        7.90      0.39 o 
   5   0   7        0.97        0.92      0.17 o 
  -5   1   7       23.25       27.41      1.22 o 
  -4   1   7       17.34        2.74      0.38 o 
  -3   1   7      131.60      137.40      4.11 o 
  -2   1   7       37.26       37.49      0.90 o 
  -1   1   7       23.49       23.25      0.47 o 
   0   1   7       76.67       85.30      1.35 o 
   1   1   7      133.89      151.65      1.84 o 
   2   1   7       23.47       26.42      0.49 o 
   3   1   7        3.26        3.21      0.77 o 
   4   1   7       17.24       19.58      0.53 o 
   5   1   7       32.50       34.53      1.60 o 
  -5   2   7        1.20        1.35      0.33 o 
  -4   2   7        9.29        9.77      0.56 o 
  -3   2   7        0.18       -0.08      0.14 o 
  -2   2   7        3.44        4.34      0.27 o 
  -1   2   7       72.88       72.14      1.07 o 
   0   2   7      237.55      256.73      3.32 o 
   1   2   7      333.68      349.46      4.25 o 
   2   2   7      177.26      173.70      2.68 o 
   3   2   7       77.76       82.26      1.62 o 
   4   2   7        0.00        0.69      0.33 o 
   5   2   7       15.21       16.95      0.80 o 
   6   2   7       59.78       66.45      1.59 o 
  -4   3   7       30.53       31.14      1.55 o 
  -3   3   7       41.85       42.09      1.16 o 
  -2   3   7        6.20        4.85      0.36 o 
  -1   3   7       17.39       15.35      0.38 o 
   0   3   7       66.61       58.98      0.83 o 
   1   3   7      611.88      643.79      8.02 o 
   2   3   7       62.81       57.25      1.82 o 
   3   3   7       64.56       58.63      1.23 o 
   4   3   7       26.26       29.12      1.56 o 
   5   3   7       16.85       20.48      0.87 o 
   6   3   7        1.24        6.09      2.93 o 
  -4   4   7        1.75        1.78      0.36 o 
  -3   4   7       64.88       65.67      1.41 o 
  -2   4   7       58.06       56.49      1.50 o 
  -1   4   7       32.05       30.18      0.64 o 
   0   4   7       38.73       40.35      0.64 o 
   1   4   7      342.76      324.42      4.14 o 
   2   4   7      159.03      153.76      2.77 o 
   3   4   7        6.67        3.98      0.24 o 
   4   4   7       29.28       27.82      0.97 o 
   5   4   7       20.30       20.24      1.12 o 
   6   4   7        5.39        7.14      0.56 o 
  -3   5   7        3.45        3.89      0.35 o 
  -2   5   7       14.25       13.30      0.54 o 
  -1   5   7        0.15        0.45      0.14 o 
   0   5   7      111.25      107.91      1.94 o 
   1   5   7        2.94        3.66      0.26 o 
   2   5   7      350.07      328.11      5.60 o 
   3   5   7       21.77       23.09      0.64 o 
   4   5   7        1.63        1.87      0.25 o 
   5   5   7        4.61        5.47      0.93 o 
  -3   6   7       38.73       38.51      1.06 o 
  -2   6   7       12.57       11.35      0.66 o 
  -1   6   7       14.30       10.88      0.53 o 
   0   6   7        5.56        6.96      0.39 o 
   1   6   7       66.31       63.76      1.40 o 
   2   6   7       66.27       65.98      1.42 o 
   3   6   7       36.23       31.90      0.81 o 
   4   6   7       10.30       10.98      0.63 o 
   5   6   7       40.51       43.01      2.27 o 
  -2   7   7        5.09        5.62      0.85 o 
  -1   7   7       13.78       12.05      0.58 o 
   0   7   7        0.07        0.19      0.18 o 
   1   7   7       39.55       39.59      1.04 o 
   2   7   7       29.94       29.36      1.44 o 
   3   7   7        5.49        5.61      0.54 o 
   4   7   7        0.20        0.66      0.26 o 
   5   7   7        0.04        0.14      0.14 o 
  -1   8   7        0.00       -0.03      0.23 o 
   0   8   7       49.92       51.24      1.34 o 
   1   8   7       27.35       25.54      1.09 o 
   2   8   7        6.02        7.43      0.67 o 
   3   8   7       20.95       20.66      1.40 o 
   4   8   7       12.90       12.65      0.74 o 
   1   9   7       76.64       93.28      3.87 o 
   2   9   7       24.81       25.43      0.85 o 
   3   9   7        0.65        0.50      0.33 o 
  -1  -7   8        2.70        1.98      0.40 o 
  -3  -6   8       10.69       10.58      0.88 o 
  -2  -6   8       12.39       14.95      1.00 o 
  -1  -6   8        0.29        0.42      0.18 o 
   0  -6   8        0.36       -0.09      0.17 o 
   1  -6   8        1.03        0.38      0.25 o 
  -4  -5   8        2.11        2.26      0.34 o 
  -3  -5   8        0.52        0.93      0.23 o 
  -2  -5   8      167.71      159.93      4.87 o 
  -1  -5   8       11.69       15.60      0.54 o 
   0  -5   8       15.89       14.23      0.56 o 
   1  -5   8        1.67        1.38      0.33 o 
   2  -5   8        9.76        7.76      0.46 o 
  -4  -4   8        0.67        0.46      0.19 o 
  -3  -4   8        0.30       -0.12      0.25 o 
  -2  -4   8       12.62        9.33      0.78 o 
  -1  -4   8      154.97      156.45      3.40 o 
   0  -4   8        3.77        3.16      0.30 o 
   1  -4   8       16.87       16.78      0.50 o 
   2  -4   8       15.92       16.25      0.56 o 
   3  -4   8       12.89       12.75      0.59 o 
  -4  -3   8       19.22       19.92      0.77 o 
  -3  -3   8       40.85       36.54      1.12 o 
  -2  -3   8       40.13       36.04      1.12 o 
  -1  -3   8        8.92       10.50      0.55 o 
   0  -3   8       69.18       61.23      2.40 o 
   1  -3   8       22.35       16.81      0.40 o 
   2  -3   8        0.88        0.37      0.17 o 
   3  -3   8        6.84        7.59      0.46 o 
   4  -3   8        8.74       10.08      0.67 o 
  -5  -2   8        2.35        2.84      0.43 o 
  -4  -2   8        0.17        0.21      0.23 o 
  -3  -2   8       45.75       49.83      1.37 o 
  -2  -2   8       69.13       70.94      1.79 o 
  -1  -2   8      125.03      127.18      2.15 o 
   0  -2   8      138.82      135.73      6.51 o 
   1  -2   8      110.89      109.45      1.54 o 
   2  -2   8       59.61       57.52      1.17 o 
   3  -2   8        1.37        0.77      0.30 o 
   4  -2   8        7.94        9.60      0.44 o 
  -5  -1   8        9.44        8.70      0.66 o 
  -4  -1   8        6.10        5.40      0.51 o 
  -3  -1   8       72.25       65.40      2.49 o 
  -2  -1   8        7.77        9.72      0.71 o 
  -1  -1   8       14.52       13.90      0.43 o 
   0  -1   8       60.18       61.52      1.05 o 
   1  -1   8       25.65       25.97      0.49 o 
   2  -1   8        0.02        0.01      0.08 o 
   3  -1   8      122.55      123.64      1.83 o 
   4  -1   8        0.49        0.17      0.12 o 
   5  -1   8       21.17       20.74      0.57 o 
  -5   0   8        0.33        0.39      0.20 o 
  -4   0   8       33.78       35.04      1.42 o 
  -3   0   8       63.06       60.04      2.11 o 
  -2   0   8       77.17       77.97      1.55 o 
  -1   0   8        4.24        3.12      0.23 o 
   0   0   8       80.81       81.38      1.41 o 
   1   0   8       51.45       53.45      0.72 o 
   2   0   8        3.45        4.30      0.27 o 
   3   0   8       61.55       59.11      1.13 o 
   4   0   8       46.01       49.98      1.12 o 
   5   0   8       12.30       14.54      0.51 o 
  -4   1   8        3.64        3.75      0.51 o 
  -3   1   8       29.45       26.49      1.21 o 
  -2   1   8      152.15      159.53      3.43 o 
  -1   1   8        8.60        9.23      0.46 o 
   0   1   8       10.62       10.24      0.26 o 
   1   1   8       61.08       60.84      0.85 o 
   2   1   8       16.91       15.90      0.42 o 
   3   1   8       22.87       25.18      1.45 o 
   4   1   8        0.88        0.86      0.41 o 
   5   1   8       20.26       20.81      0.77 o 
  -4   2   8       14.86       14.40      0.88 o 
  -3   2   8       10.83       10.04      0.75 o 
  -2   2   8      454.04      458.87      6.94 o 
  -1   2   8       70.63       69.17      1.13 o 
   0   2   8      153.90      158.73      2.29 o 
   1   2   8       87.91       95.56      1.21 o 
   2   2   8        1.32        2.67      0.26 o 
   3   2   8        2.04        3.00      0.39 o 
   4   2   8       80.89       85.30      1.72 o 
   5   2   8        1.46        0.55      0.26 o 
  -4   3   8        8.67        8.11      0.83 o 
  -3   3   8       44.22       46.73      1.06 o 
  -2   3   8        6.70        6.83      0.45 o 
  -1   3   8      124.14      123.20      1.87 o 
   0   3   8       64.91       61.56      0.97 o 
   1   3   8      181.44      174.29      2.50 o 
   2   3   8      171.75      177.33      2.45 o 
   3   3   8        1.06        1.41      0.19 o 
   4   3   8        0.52        0.42      0.15 o 
   5   3   8       53.95       57.71      1.69 o 
  -4   4   8       42.18       42.31      1.36 o 
  -3   4   8       24.67       24.00      0.73 o 
  -2   4   8        0.22        0.19      0.14 o 
  -1   4   8       75.19       68.97      1.18 o 
   0   4   8       48.74       50.67      0.96 o 
   1   4   8        8.88        7.10      0.41 o 
   2   4   8       40.18       31.71      1.12 o 
   3   4   8       10.98       11.34      0.39 o 
   4   4   8        2.61        1.36      0.43 o 
   5   4   8        5.60        4.56      0.49 o 
  -3   5   8       90.02       95.19      1.96 o 
  -2   5   8       34.41       32.37      0.90 o 
  -1   5   8        0.15        0.25      0.15 o 
   0   5   8      158.41      152.91      2.93 o 
   1   5   8       94.04       95.13      1.66 o 
   2   5   8      102.02      102.00      2.46 o 
   3   5   8       61.44       56.57      1.24 o 
   4   5   8       13.59       15.67      0.59 o 
   5   5   8        0.59        1.21      0.32 o 
  -2   6   8       27.31       28.81      1.08 o 
  -1   6   8        7.58        7.43      0.49 o 
   0   6   8        7.16        6.03      0.43 o 
   1   6   8       49.12       50.24      1.74 o 
   2   6   8        6.64        6.95      0.43 o 
   3   6   8      101.23       98.14      1.95 o 
   4   6   8       22.34       19.98      0.87 o 
   5   6   8       21.82       22.58      1.42 o 
  -1   7   8       10.04       10.42      1.17 o 
   0   7   8       40.50       37.54      1.07 o 
   1   7   8       16.39       15.57      0.87 o 
   2   7   8        6.41        6.36      0.43 o 
   3   7   8       12.99       11.26      0.49 o 
   4   7   8        8.01        7.61      0.59 o 
   0   8   8        3.67        3.77      0.55 o 
   1   8   8       45.27       43.71      1.47 o 
   2   8   8       26.01       25.79      0.84 o 
   3   8   8        0.10        0.01      0.17 o 
  -2  -6   9        5.30        5.97      0.75 o 
  -1  -6   9        3.67        4.42      0.73 o 
   0  -6   9        1.72        1.65      0.33 o 
  -3  -5   9        0.22        0.33      0.20 o 
  -2  -5   9       10.18       10.60      0.64 o 
  -1  -5   9        1.34        1.39      0.31 o 
   0  -5   9        0.68        0.71      0.22 o 
   1  -5   9       11.84       11.41      1.02 o 
   2  -5   9        0.15        0.03      0.22 o 
  -4  -4   9        0.01        0.15      0.17 o 
  -3  -4   9        3.81        2.87      0.37 o 
  -2  -4   9        0.40       -0.18      0.65 o 
  -1  -4   9        0.59        0.95      0.23 o 
   0  -4   9       15.63       15.66      0.84 o 
   1  -4   9       14.25       13.33      0.72 o 
   2  -4   9       13.44       13.96      0.84 o 
   3  -4   9        4.40        4.94      0.47 o 
  -4  -3   9        1.33        0.49      0.64 o 
  -3  -3   9        0.70        0.91      0.24 o 
  -2  -3   9        6.32        6.63      0.54 o 
  -1  -3   9        0.78        0.18      0.27 o 
   0  -3   9       16.05       18.65      0.64 o 
   1  -3   9       18.24       17.79      0.57 o 
   2  -3   9        3.26        3.88      0.42 o 
   3  -3   9        1.47        1.23      0.29 o 
  -4  -2   9       29.73       25.08      1.16 o 
  -3  -2   9        0.59        1.08      0.40 o 
  -2  -2   9       11.71       16.35      1.19 o 
  -1  -2   9       17.29       18.63      0.60 o 
   0  -2   9       43.92       40.78      1.35 o 
   1  -2   9       26.98       28.05      0.57 o 
   2  -2   9       99.76       98.26      2.33 o 
   3  -2   9        0.77        0.39      0.21 o 
   4  -2   9        1.06        0.29      0.31 o 
  -4  -1   9        0.14        0.25      0.21 o 
  -3  -1   9       26.86       25.52      0.91 o 
  -2  -1   9        0.84        0.22      0.18 o 
  -1  -1   9       51.51       55.89      1.12 o 
   0  -1   9        9.83        8.00      0.38 o 
   1  -1   9       27.27       26.87      0.55 o 
   2  -1   9        1.36        0.96      0.21 o 
   3  -1   9       89.37       89.21      1.59 o 
   4  -1   9       10.52       12.82      0.44 o 
  -4   0   9        0.00       -0.06      0.11 o 
  -3   0   9        3.04        3.48      0.53 o 
  -2   0   9       21.58       22.93      0.71 o 
  -1   0   9        2.39        1.88      0.21 o 
   0   0   9       60.34       60.44      1.17 o 
   1   0   9       10.38        9.97      0.38 o 
   2   0   9        0.41        1.18      0.14 o 
   3   0   9        0.99        0.99      0.17 o 
   4   0   9       12.16       15.06      0.47 o 
   5   0   9       17.66       18.73      0.55 o 
  -4   1   9       19.54       18.58      1.04 o 
  -3   1   9        2.60        0.88      0.32 o 
  -2   1   9        1.57        1.33      0.25 o 
  -1   1   9       88.44       91.27      2.16 o 
   0   1   9       20.14       21.68      0.46 o 
   1   1   9       41.64       39.69      1.02 o 
   2   1   9        2.42        2.40      0.35 o 
   3   1   9        9.53       10.82      0.49 o 
   4   1   9        2.73        3.15      0.28 o 
   5   1   9        5.26        4.51      0.33 o 
  -4   2   9        0.72        0.19      0.26 o 
  -3   2   9        4.94        6.21      0.69 o 
  -2   2   9        0.51        0.46      0.31 o 
  -1   2   9       73.71       69.39      3.95 o 
   0   2   9       42.61       43.08      0.80 o 
   1   2   9      140.55      150.69      2.83 o 
   2   2   9        7.47        5.47      0.31 o 
   3   2   9        1.95        1.55      0.23 o 
   4   2   9       19.04       19.36      0.65 o 
   5   2   9       28.10       30.89      1.15 o 
  -3   3   9        0.17        0.13      0.19 o 
  -2   3   9       16.64       17.55      1.02 o 
  -1   3   9        2.28        1.91      0.26 o 
   0   3   9       21.15       20.80      0.52 o 
   1   3   9        1.09        0.28      0.14 o 
   2   3   9       65.60       66.36      1.09 o 
   3   3   9        3.82        4.12      0.40 o 
   4   3   9        3.97        2.84      0.28 o 
   5   3   9        9.23       11.97      0.73 o 
  -3   4   9       10.42       10.70      0.50 o 
  -2   4   9        7.42        7.63      0.43 o 
  -1   4   9        6.14        6.64      0.39 o 
   0   4   9      146.36      148.62      2.84 o 
   1   4   9        8.34        9.12      0.51 o 
   2   4   9       24.28       19.48      0.65 o 
   3   4   9       21.38       20.14      0.56 o 
   4   4   9       23.28       24.33      0.71 o 
   5   4   9        0.63        0.08      0.25 o 
  -3   5   9        2.09        2.02      0.30 o 
  -2   5   9       23.19       22.73      1.70 o 
  -1   5   9        1.80        2.14      0.29 o 
   0   5   9        0.00        0.12      0.18 o 
   1   5   9      114.24      113.00      1.94 o 
   2   5   9       16.32       13.49      2.25 o 
   3   5   9        7.27        6.17      0.59 o 
   4   5   9       24.75       23.94      0.77 o 
   5   5   9       39.78       41.53      1.27 o 
  -2   6   9        0.06       -0.15      0.40 o 
  -1   6   9       42.64       38.77      1.80 o 
   0   6   9        1.84        3.37      0.36 o 
   1   6   9        5.43        6.15      0.46 o 
   2   6   9       17.17       14.89      0.59 o 
   3   6   9        0.01       -0.20      0.15 o 
   4   6   9        7.91        7.95      0.66 o 
  -1   7   9        0.05       -0.09      0.22 o 
   0   7   9       44.08       43.59      1.21 o 
   1   7   9        8.12        9.16      0.84 o 
   2   7   9        8.60        7.00      0.60 o 
   3   7   9       14.90       12.60      0.54 o 
   4   7   9        1.60        2.73      0.45 o 
   1   8   9       22.09       24.36      1.07 o 
   2   8   9        3.80        3.85      0.38 o 
   3   8   9        0.14        0.26      0.19 o 
  -2  -5  10        2.47        0.20      0.23 o 
  -1  -5  10       76.36       76.48      1.91 o 
   0  -5  10        0.79        0.60      0.28 o 
  -3  -4  10        2.02        2.00      0.34 o 
  -2  -4  10        0.64        0.28      0.24 o 
  -1  -4  10        7.40        5.13      0.43 o 
   0  -4  10       13.85       15.88      0.62 o 
   1  -4  10        5.44        4.16      0.49 o 
   2  -4  10        6.87        5.42      0.48 o 
  -3  -3  10       11.11       11.93      0.65 o 
  -2  -3  10       24.57       26.61      1.36 o 
  -1  -3  10       27.53       26.60      0.90 o 
   0  -3  10        0.02       -0.18      0.11 o 
   1  -3  10        4.12        4.20      0.48 o 
   2  -3  10       27.78       29.22      0.87 o 
   3  -3  10        7.97        7.38      0.65 o 
  -4  -2  10        0.45        0.97      0.32 o 
  -3  -2  10       47.59       44.56      1.36 o 
  -2  -2  10        4.72        8.32      0.58 o 
  -1  -2  10       14.70       18.14      0.62 o 
   0  -2  10       47.32       40.90      5.11 o 
   1  -2  10        3.48        3.54      0.36 o 
   2  -2  10        0.02        0.52      0.22 o 
   3  -2  10      102.95       99.42      2.10 o 
  -4  -1  10        0.96        0.45      0.23 o 
  -3  -1  10        5.33        5.41      0.49 o 
  -2  -1  10      125.05      129.69      3.05 o 
  -1  -1  10        0.18        0.04      0.17 o 
   0  -1  10       15.78       16.93      0.56 o 
   1  -1  10       27.70       27.76      0.70 o 
   2  -1  10       20.49       20.29      0.71 o 
   3  -1  10       34.05       29.42      0.88 o 
   4  -1  10       80.82       81.24      3.04 o 
  -4   0  10        5.23        5.14      0.64 o 
  -3   0  10        0.05        0.82      0.38 o 
  -2   0  10       70.98       75.97      1.56 o 
  -1   0  10       54.69       56.01      1.32 o 
   0   0  10        0.12        0.40      0.17 o 
   1   0  10       23.14       21.34      0.59 o 
   2   0  10       26.00       28.42      0.83 o 
   3   0  10       15.65       17.57      0.78 o 
   4   0  10       11.49       10.52      0.43 o 
  -4   1  10        0.33        0.47      0.30 o 
  -3   1  10       30.90       32.39      1.48 o 
  -2   1  10      119.36      115.35      2.65 o 
  -1   1  10       70.94       72.38      1.84 o 
   0   1  10       23.16       23.42      0.64 o 
   1   1  10       10.79       11.97      0.50 o 
   2   1  10        0.02        0.12      0.23 o 
   3   1  10        4.00        4.15      0.60 o 
   4   1  10       33.35       35.55      0.86 o 
  -3   2  10        5.60        6.62      0.76 o 
  -2   2  10       10.88       10.71      0.74 o 
  -1   2  10      114.96      116.22      2.98 o 
   0   2  10       12.87       12.00      0.49 o 
   1   2  10        7.76        6.79      0.53 o 
   2   2  10      125.76      127.92      2.14 o 
   3   2  10       11.46       12.53      0.67 o 
   4   2  10        0.12        0.20      0.18 o 
  -3   3  10        9.88       10.14      0.88 o 
  -2   3  10        1.63        1.65      0.30 o 
  -1   3  10       14.17       13.32      0.57 o 
   0   3  10       16.62       16.75      0.77 o 
   1   3  10        0.07       -0.11      0.16 o 
   2   3  10        4.15        5.45      0.31 o 
   3   3  10       75.57       75.34      1.61 o 
   4   3  10        8.09        9.14      0.48 o 
  -3   4  10       47.94       51.10      1.67 o 
  -2   4  10       81.59       82.06      2.09 o 
  -1   4  10        6.14        6.71      0.44 o 
   0   4  10       34.62       34.41      0.96 o 
   1   4  10       59.35       63.42      1.86 o 
   2   4  10       69.49       67.68      1.49 o 
   3   4  10        0.83        0.64      0.18 o 
   4   4  10       23.36       23.69      0.74 o 
  -2   5  10       35.74       37.93      1.28 o 
  -1   5  10       54.68       54.62      1.63 o 
   0   5  10        0.20        0.03      0.18 o 
   1   5  10       10.16        9.62      0.54 o 
   2   5  10       12.82       10.55      0.97 o 
   3   5  10      179.72      171.09      3.19 o 
   4   5  10        7.32        6.72      0.42 o 
  -1   6  10       12.37       11.53      0.75 o 
   0   6  10       52.63       48.52      1.27 o 
   1   6  10        1.33        1.60      0.30 o 
   2   6  10        0.78        0.38      0.27 o 
   3   6  10        7.71        6.87      0.63 o 
   4   6  10       58.59       52.44      1.64 o 
   0   7  10        7.71        7.03      0.52 o 
   1   7  10       43.61       38.90      1.39 o 
   2   7  10       26.78       25.10      0.83 o 
   3   7  10        0.10       -0.13      0.17 o 
  -1  -4  11        0.24        0.05      0.45 o 
   0  -4  11        6.74        5.89      0.54 o 
  -2  -3  11        0.00        0.70      0.27 o 
  -1  -3  11        0.02        0.14      0.17 o 
   0  -3  11        9.70        9.51      0.61 o 
   1  -3  11        0.75        0.60      0.30 o 
   2  -3  11        4.95        5.80      0.61 o 
  -3  -2  11       17.27       17.80      0.83 o 
  -2  -2  11       12.76       11.19      0.69 o 
  -1  -2  11        0.01        0.11      0.16 o 
   0  -2  11        2.57        1.93      0.32 o 
   1  -2  11       59.19       58.44      2.42 o 
   2  -2  11        8.14        6.82      0.47 o 
  -3  -1  11        0.31        0.31      0.36 o 
  -2  -1  11        3.72        4.93      0.50 o 
  -1  -1  11       13.40       12.75      0.55 o 
   0  -1  11        1.22        1.38      0.55 o 
   1  -1  11        0.45        0.23      0.25 o 
   2  -1  11       28.74       32.30      0.92 o 
   3  -1  11        6.97        7.28      0.52 o 
  -3   0  11       18.19       14.69      1.00 o 
  -2   0  11        6.54        4.56      0.41 o 
  -1   0  11       16.18       18.63      0.87 o 
   0   0  11       11.88       10.03      0.51 o 
   1   0  11        0.33        0.49      0.30 o 
   2   0  11        0.09       -0.04      0.21 o 
   3   0  11        8.33       10.36      0.65 o 
  -3   1  11        9.65        9.97      0.88 o 
  -2   1  11        1.84        1.12      0.29 o 
  -1   1  11       52.04       52.17      1.47 o 
   0   1  11       37.91       42.82      1.77 o 
   1   1  11       35.24       37.70      0.97 o 
   2   1  11        2.36        3.13      0.35 o 
   3   1  11        0.14       -0.07      0.36 o 
   4   1  11        4.86        6.23      0.54 o 
  -3   2  11        5.60        3.69      0.65 o 
  -2   2  11        5.62        6.63      0.52 o 
  -1   2  11       29.52       27.86      0.98 o 
   0   2  11       44.61       47.91      1.48 o 
   1   2  11        0.91        0.90      0.29 o 
   2   2  11       16.46       17.53      0.85 o 
   3   2  11        5.13        5.83      0.54 o 
   4   2  11        1.27        0.75      0.23 o 
  -2   3  11       17.77       19.40      0.82 o 
  -1   3  11        7.56        8.44      1.25 o 
   0   3  11        0.01        0.02      0.15 o 
   1   3  11       16.64       15.33      1.21 o 
   2   3  11       15.98       15.96      0.66 o 
   3   3  11        0.41        0.48      0.16 o 
   4   3  11       11.12       11.16      0.55 o 
  -2   4  11        9.81       11.31      1.23 o 
  -1   4  11        6.64        6.66      0.80 o 
   0   4  11        3.63        3.28      0.52 o 
   1   4  11       16.42       16.23      0.67 o 
   2   4  11       16.15       16.92      0.83 o 
   3   4  11        7.56        8.22      0.48 o 
   4   4  11        6.55        5.15      0.36 o 
  -1   5  11       12.21       14.16      1.08 o 
   0   5  11        3.44        4.45      0.41 o 
   1   5  11       21.89       22.00      0.80 o 
   2   5  11        0.20       -0.03      0.23 o 
   3   5  11        0.43        0.73      0.27 o 
   0   6  11       24.09       22.88      1.00 o 
   1   6  11       11.03       10.83      0.61 o 
   2   6  11        6.42        7.42      1.68 o 
   3   6  11        3.64        2.79      0.34 o 
   0  -3  12        4.83        4.77      0.50 o 
  -2  -2  12       23.83       24.14      1.04 o 
  -1  -2  12        0.03        0.12      0.19 o 
   0  -2  12        0.04        0.14      0.31 o 
   1  -2  12        2.22        4.98      0.73 o 
  -2  -1  12        0.36        0.91      0.31 o 
  -1  -1  12       20.49       24.32      0.94 o 
   0  -1  12        8.36        8.28      1.22 o 
   1  -1  12        0.06        0.28      0.29 o 
   2  -1  12        3.27        4.76      0.41 o 
  -2   0  12        8.36        5.98      0.48 o 
  -1   0  12        8.64       11.11      0.77 o 
   0   0  12       11.51       13.41      0.96 o 
   1   0  12       22.23       24.11      1.03 o 
   2   0  12        0.22        0.10      0.23 o 
   3   0  12        7.11        7.36      0.61 o 
  -2   1  12       11.93       13.56      0.68 o 
  -1   1  12       31.70       32.77      1.12 o 
   0   1  12        0.12        0.45      0.38 o 
   1   1  12        3.33        3.81      0.39 o 
   2   1  12       58.82       59.74      1.42 o 
   3   1  12        0.77        0.86      0.33 o 
  -2   2  12        2.34        2.91      0.39 o 
  -1   2  12        7.42        8.96      1.81 o 
   0   2  12        2.27        2.74      0.60 o 
   1   2  12        6.79        7.55      0.61 o 
   2   2  12        3.96        3.18      0.49 o 
   3   2  12       59.32       53.94      2.30 o 
  -1   3  12        0.02       -0.10      0.17 o 
   0   3  12        4.07        4.24      0.49 o 
   1   3  12        3.60        3.57      0.48 o 
   2   3  12       13.61       12.94      0.76 o 
   3   3  12        2.22        1.13      0.40 o 
  -1   4  12       16.98       15.98      1.10 o 
   0   4  12        1.21        1.01      0.35 o 
   1   4  12        6.53        8.88      0.68 o 
   2   4  12       10.71        9.90      0.90 o 
   3   4  12       60.08       61.03      2.73 o 
   0   5  12       13.90       13.13      0.80 o 
   1   5  12        1.18        1.85      0.42 o 
   2   5  12       14.26       14.56      1.48 o 
  -1   0  13       34.86       33.78      1.68 o 
   1   0  13       11.56       12.31      2.86 o 
  -1   1  13        9.05        8.64      0.67 o 
   0   1  13       74.29       79.59      3.07 o 
   1   1  13        0.19       -0.16      0.30 o 
   2   1  13       10.27       11.17      0.87 o 
   0   2  13       17.24       16.52      1.22 o 
   1   2  13       33.72       35.19      1.31 o 
   2   2  13        5.78        5.45      0.45 o 
   0   3  13        1.08        0.82      0.46 o 
   1   3  13        0.03        0.03      0.30 o 
   2   3  13       11.74       10.40      0.75 o 
   1   4  13       20.51       19.35      1.12 o 
                                                 
